# Supplementary material for: (E)-6-Bromo-3-{2-[2-(2-meth­oxy­benzyl­idene)hydrazin­yl]-1,3-thia­zol-4-yl}-2H-chromen-2-one
Source: Acta Crystallogr Sect E Struct Rep Online. 2011 Jun 25;67(Pt 7):o1825. doi: 10.1107/S1600536811024536 (PMC3152023; doi:10.1107/S1600536811024536)
Supplement: Supplementary file 2 [file e-67-o1825-Isup2.hkl]

# 
# h,k,l, Fc-squared, Fo-squared, sigma(Fo-squared) and status flag 
# 
data_I
_shelx_title ' 2och3bac in P2(1)/c  (RT)' 
_shelx_refln_list_code          4 
_shelx_F_calc_maximum      565.06 
_exptl_crystal_F_000       920.00 
_reflns_d_resolution_high  0.7659 
 
loop_ 
 _symmetry_equiv_pos_as_xyz 
 'x, y, z' 
 '-x, y+1/2, -z+1/2' 
 '-x, -y, -z' 
 'x, -y-1/2, z-1/2' 
 
_cell_length_a     7.2802 
_cell_length_b    19.5510 
_cell_length_c    14.0638 
_cell_angle_alpha  90.000 
_cell_angle_beta  113.352 
_cell_angle_gamma  90.000 
 
_shelx_F_squared_multiplier     1.000 
 
loop_ 
 _refln_index_h 
 _refln_index_k 
 _refln_index_l 
 _refln_F_squared_calc 
 _refln_F_squared_meas 
 _refln_F_squared_sigma 
 _refln_observed_status 
   1   0   0       37.12       -6.00      6.00 o 
   2   0   0   319296.97   329593.41   4072.19 o 
   3   0   0      805.78      879.20     30.92 o 
   4   0   0    40432.41    40907.92    511.22 o 
   5   0   0     1176.32     1204.71     25.61 o 
   6   0   0     3955.71     3877.83     91.11 o 
   7   0   0      500.02      513.11     23.69 o 
   1   1   0      531.58      582.96      8.54 o 
   2   1   0     5984.71     6195.84     62.37 o 
   3   1   0     1235.17     1340.39     41.15 o 
   4   1   0     2510.70     2513.23     33.98 o 
   5   1   0      280.70      259.52     11.58 o 
   6   1   0      543.08      510.95     13.89 o 
   7   1   0       15.56       12.69      9.12 o 
   8   1   0      115.73       89.72     29.24 o 
   1   2   0        1.29       -2.45      2.45 o 
   2   2   0     6354.61     6574.33     66.01 o 
   3   2   0       21.76       25.97      7.58 o 
   4   2   0     2659.00     2678.23     32.45 o 
   5   2   0       85.69       81.74      7.29 o 
   6   2   0      505.87      510.08     17.63 o 
   7   2   0       47.66       30.67     21.81 o 
   8   2   0       61.47       87.95     30.05 o 
   1   3   0     5698.12     6198.03    137.82 o 
   2   3   0       58.08       65.45      7.04 o 
   3   3   0     3479.00     3461.02     38.27 o 
   4   3   0       67.99       73.04      6.59 o 
   5   3   0      925.77      897.25     15.66 o 
   6   3   0       36.79       36.95      8.46 o 
   7   3   0      130.57      161.02     21.15 o 
   8   3   0        5.25       25.05     24.24 o 
   0   4   0    22638.57    21985.83    332.69 o 
   1   4   0      295.29      307.26      9.19 o 
   2   4   0    12019.35    11739.46    168.56 o 
   3   4   0      717.52      704.64     14.38 o 
   4   4   0     2377.92     2331.81     33.61 o 
   5   4   0      260.16      263.65     11.11 o 
   6   4   0      226.48      231.69     15.37 o 
   7   4   0       33.47       19.65     17.57 o 
   8   4   0        9.44      -24.80     24.80 o 
   1   5   0     4946.38     5116.23     80.41 o 
   2   5   0      127.31      126.91      6.10 o 
   3   5   0     1613.19     1602.29     39.35 o 
   4   5   0       45.18       43.49      8.56 o 
   5   5   0      282.40      303.90     12.88 o 
   6   5   0        1.77        2.62      9.44 o 
   7   5   0       16.76       31.67     18.09 o 
   8   5   0        0.03        5.97     20.40 o 
   0   6   0     8186.35     8154.79    128.29 o 
   1   6   0        7.06       14.32      5.36 o 
   2   6   0     5679.98     5578.93     73.67 o 
   3   6   0       19.94       12.97      9.88 o 
   4   6   0     1890.51     1808.47     49.63 o 
   5   6   0       10.52       10.65      7.73 o 
   6   6   0      279.96      321.06     31.42 o 
   7   6   0        3.92       10.56     17.04 o 
   8   6   0       16.71       54.87     22.49 o 
   1   7   0     1817.25     1888.94     28.88 o 
   2   7   0       37.78       37.40      5.01 o 
   3   7   0     1293.90     1348.89     28.86 o 
   4   7   0       60.63       57.37      9.21 o 
   5   7   0      442.52      449.90     18.62 o 
   6   7   0       25.13       60.08     17.70 o 
   7   7   0       86.47      116.58     22.28 o 
   8   7   0        2.63        8.69     21.31 o 
   0   8   0     1724.71     1863.74     48.93 o 
   1   8   0      241.68      254.04      9.88 o 
   2   8   0      825.75      860.80     20.66 o 
   3   8   0      701.74      725.92     19.80 o 
   4   8   0      180.02      169.52     17.75 o 
   5   8   0      319.19      315.77     16.87 o 
   6   8   0       41.63       17.33     17.25 o 
   7   8   0       66.64       58.26     20.75 o 
   8   8   0        9.66       28.75     35.61 o 
   1   9   0     8686.60     8536.27    111.25 o 
   2   9   0       37.48       38.19      7.33 o 
   3   9   0     3513.04     3534.53     51.34 o 
   4   9   0       68.73       53.17     11.77 o 
   5   9   0      727.35      719.49     22.60 o 
   6   9   0       39.97       47.92     20.00 o 
   7   9   0       65.06       56.40     21.46 o 
   8   9   0        7.48       16.39     23.79 o 
   0  10   0      865.83      709.99     21.73 o 
   1  10   0       56.82       56.57      6.67 o 
   2  10   0      488.32      421.72     18.54 o 
   3  10   0      151.19      136.93     15.97 o 
   4  10   0       81.41       95.38     16.24 o 
   5  10   0       62.98       70.33     18.43 o 
   6  10   0        1.19       -8.61     28.76 o 
   7  10   0       10.25        0.02     20.13 o 
   8  10   0        3.55      -23.17     29.94 o 
   1  11   0      396.56      342.39     16.69 o 
   2  11   0      248.50      257.23     10.61 o 
   3  11   0      211.65      211.19     10.46 o 
   4  11   0      306.82      337.33     16.80 o 
   5  11   0       49.75       44.82     17.55 o 
   6  11   0       84.76       97.00     52.22 o 
   7  11   0        4.21       11.28     22.95 o 
   0  12   0      517.83      411.95     31.05 o 
   1  12   0       38.98       25.23      9.40 o 
   2  12   0      443.37      407.65     25.66 o 
   3  12   0      111.07       88.31     12.48 o 
   4  12   0      243.80      258.41     16.41 o 
   5  12   0       52.58       72.25     18.80 o 
   6  12   0       86.79      105.09     41.01 o 
   7  12   0       10.05       19.04     23.23 o 
   1  13   0     1278.86     1311.76     42.90 o 
   2  13   0       31.34       34.58     10.64 o 
   3  13   0      684.80      658.38     62.38 o 
   4  13   0       49.37       53.05     19.52 o 
   5  13   0      183.48      219.31     25.07 o 
   6  13   0       17.21       36.89     21.47 o 
   7  13   0       23.33       58.72     24.43 o 
   0  14   0      364.98      395.58     32.88 o 
   1  14   0       23.10       18.51      8.12 o 
   2  14   0      238.41      225.56     15.96 o 
   3  14   0       82.25       89.78     13.37 o 
   4  14   0       90.91       42.65     17.33 o 
   5  14   0       34.29       25.70     18.80 o 
   6  14   0       26.66       31.30     37.95 o 
   7  14   0        5.22      -23.48     23.48 o 
   1  15   0     3235.72     3056.77     43.79 o 
   2  15   0        8.84        2.26     11.72 o 
   3  15   0     1449.77     1476.25     37.44 o 
   4  15   0        0.75       -6.89     17.28 o 
   5  15   0      365.35      365.79     30.11 o 
   6  15   0        2.04      -10.64     39.72 o 
   7  15   0       64.28      128.95     39.75 o 
   0  16   0     1351.52     1312.49     36.13 o 
   1  16   0       52.92       46.06     10.07 o 
   2  16   0      756.60      826.64     35.94 o 
   3  16   0      157.15      167.82     16.36 o 
   4  16   0      180.91      200.67     39.46 o 
   5  16   0       49.78       90.50     24.30 o 
   6  16   0       36.73       38.78     24.83 o 
   1  17   0      200.50      216.77     16.67 o 
   2  17   0      127.22      134.78     15.85 o 
   3  17   0      196.11      195.95     18.35 o 
   4  17   0       71.21       70.92     37.25 o 
   5  17   0       77.68       73.47     38.60 o 
   6  17   0        2.70        5.64     23.95 o 
   0  18   0     2004.57     1742.38     51.80 o 
   1  18   0       25.97       37.70     20.25 o 
   2  18   0     1825.99     1565.08     47.42 o 
   3  18   0       70.34       38.76     14.70 o 
   4  18   0     1073.06     1046.12     59.03 o 
   5  18   0       19.48       18.09     23.03 o 
   6  18   0      311.10      311.25     35.92 o 
   1  19   0      125.83      147.01     23.99 o 
   2  19   0        1.72        3.59     25.72 o 
   3  19   0      112.49      152.30     24.75 o 
   4  19   0        2.04        8.75     31.21 o 
   5  19   0       41.19      128.00     27.69 o 
   0  20   0      504.78      478.72     27.25 o 
   1  20   0        0.11       -6.50     21.48 o 
   2  20   0      310.47      319.03     24.92 o 
   3  20   0        0.00      -14.80     24.89 o 
   4  20   0       85.30       86.31     25.51 o 
   5  20   0        0.48      -17.62     24.33 o 
   1  21   0      385.66      435.50     32.74 o 
   2  21   0       21.62        3.95     21.91 o 
   3  21   0      169.18      185.62     33.32 o 
   4  21   0       28.41       38.34     24.05 o 
   0  22   0       19.31       -0.82     35.55 o 
   1  22   0        1.37      -14.72     14.72 o 
   2  22   0        6.97      -10.38     22.74 o 
   3  22   0        2.49       10.90     57.27 o 
   4  22   0        0.60        2.76     26.19 o 
   1  23   0      122.52      180.46     29.44 o 
   2  23   0       30.46        5.70     40.14 o 
   3  23   0       74.12       98.96     47.17 o 
   0  24   0      298.52      387.64     50.28 o 
   1  24   0        0.02      -25.63     25.63 o 
   2  24   0      188.14      180.76     47.88 o 
   1  25   0      174.90      214.97     31.87 o 
  -8   1   1       56.48       68.26     20.19 o 
  -7   1   1      302.04      298.26     12.87 o 
  -6   1   1      496.18      533.76     15.48 o 
  -5   1   1     1013.04     1008.77     16.41 o 
  -4   1   1     1628.86     1602.25     22.12 o 
  -3   1   1     1351.72     1339.74     27.76 o 
  -2   1   1     1797.71     1758.00     22.38 o 
  -1   1   1      334.17      330.11      8.28 o 
   1   1   1        7.66       12.66      3.69 o 
   2   1   1      152.95      143.51      5.55 o 
   3   1   1        8.70        3.15      4.43 o 
   4   1   1       33.54       36.55      6.08 o 
   5   1   1       15.32       11.12      6.41 o 
   6   1   1        4.90        8.90      8.21 o 
   7   1   1        7.42        5.63     22.06 o 
   8   1   1        3.12       -5.16     27.68 o 
  -8   2   1       38.93       36.67     15.77 o 
  -7   2   1       23.79       34.67     10.25 o 
  -6   2   1       80.62       96.49      8.78 o 
  -5   2   1       51.75       69.76      7.45 o 
  -4   2   1      208.98      237.11     12.56 o 
  -3   2   1      133.59      120.75      8.49 o 
  -2   2   1      752.02      897.95     13.01 o 
  -1   2   1     1873.83     1879.39     45.56 o 
   0   2   1       39.86       35.16      4.77 o 
   1   2   1     9964.70     9617.53    147.60 o 
   2   2   1     2688.51     2651.50     37.03 o 
   3   2   1     6465.72     6454.63     74.80 o 
   4   2   1     1196.75     1161.41     20.96 o 
   5   2   1     1661.74     1630.75     22.22 o 
   6   2   1      114.31      138.54     10.99 o 
   7   2   1      277.26      238.83     18.80 o 
   8   2   1        0.08       16.35     26.59 o 
  -8   3   1       13.74        9.50     18.94 o 
  -7   3   1       11.67        4.90     10.18 o 
  -6   3   1       73.58       60.47      8.30 o 
  -5   3   1       13.96       16.63      6.52 o 
  -4   3   1      692.26      692.52     15.64 o 
  -3   3   1     2143.71     2238.47     29.58 o 
  -2   3   1     2913.73     3096.30     36.70 o 
  -1   3   1    14922.96    15083.56    313.46 o 
   0   3   1      921.64     1003.07     14.80 o 
   1   3   1     8210.26     8219.63    127.23 o 
   2   3   1        8.43        4.49      4.51 o 
   3   3   1      733.47      757.21     16.66 o 
   4   3   1        0.08       -5.70      5.70 o 
   5   3   1       57.69       55.69      7.69 o 
   6   3   1        5.72        1.99      9.40 o 
   7   3   1        6.40       19.77     17.79 o 
   8   3   1        1.87        1.92     27.34 o 
  -8   4   1        0.44        2.02     18.43 o 
  -7   4   1      117.23      110.20     11.83 o 
  -6   4   1       18.15       12.82      8.24 o 
  -5   4   1     1405.03     1344.10     28.65 o 
  -4   4   1      383.72      341.09     11.75 o 
  -3   4   1     8080.87     8008.51     90.79 o 
  -2   4   1     3357.53     3330.01     80.07 o 
  -1   4   1    17169.38    17539.78    219.71 o 
   0   4   1     3725.55     3710.13     48.35 o 
   1   4   1     7745.41     7840.49    103.84 o 
   2   4   1      108.85      110.56      8.16 o 
   3   4   1     2020.05     1978.64     32.20 o 
   4   4   1       19.97        9.83      7.82 o 
   5   4   1      488.64      474.39     16.62 o 
   6   4   1        8.13       24.89     12.01 o 
   7   4   1       56.31       51.22     18.72 o 
   8   4   1        0.19      -26.16     26.16 o 
  -8   5   1        1.87       29.28     29.61 o 
  -7   5   1       72.13       72.36     18.06 o 
  -6   5   1      246.25      280.18     14.88 o 
  -5   5   1      239.51      242.27     10.48 o 
  -4   5   1     2714.05     2637.07     36.45 o 
  -3   5   1      739.76      721.80     13.66 o 
  -2   5   1    10577.61    10444.48    233.88 o 
  -1   5   1     1551.75     1638.52     31.10 o 
   0   5   1    12176.34    12127.80    151.15 o 
   1   5   1      328.43      377.32     10.50 o 
   2   5   1     3967.57     3812.83     52.07 o 
   3   5   1        2.47       -2.18      5.66 o 
   4   5   1     1083.68     1085.88     23.60 o 
   5   5   1       19.96       22.81      7.30 o 
   6   5   1      205.77      252.99     22.46 o 
   7   5   1        5.98      -13.01     27.57 o 
   8   5   1       20.55        9.60     29.65 o 
  -8   6   1        2.46        1.33     20.25 o 
  -7   6   1       57.56       72.04     18.96 o 
  -6   6   1       40.42       42.47     12.22 o 
  -5   6   1      188.21      190.47     13.64 o 
  -4   6   1      127.98      135.49      7.61 o 
  -3   6   1      299.25      313.89     10.28 o 
  -2   6   1       15.73       34.14      8.77 o 
  -1   6   1      174.78      202.52     16.44 o 
   0   6   1      123.40      117.03      7.82 o 
   1   6   1      202.15      217.73     10.07 o 
   2   6   1      135.86      125.25      6.27 o 
   3   6   1       79.11       88.45      9.83 o 
   4   6   1       52.79       52.85      9.11 o 
   5   6   1        0.21       -7.55      7.88 o 
   6   6   1        7.98       15.52     16.34 o 
   7   6   1        3.58       17.63     19.54 o 
   8   6   1        0.26       19.15     29.78 o 
  -8   7   1       35.96       24.85     21.09 o 
  -7   7   1      111.78      120.79     21.39 o 
  -6   7   1      284.08      282.39     17.75 o 
  -5   7   1      636.70      641.27     20.77 o 
  -4   7   1     1495.22     1495.07     25.17 o 
  -3   7   1     1805.09     1845.01     30.59 o 
  -2   7   1     4923.88     4925.27     78.77 o 
  -1   7   1     1904.65     1895.69     51.28 o 
   0   7   1     8240.59     8510.48    109.00 o 
   1   7   1      875.94      836.34     16.15 o 
   2   7   1     6098.16     6071.29     70.38 o 
   3   7   1      297.89      288.12     14.20 o 
   4   7   1     1946.40     1913.35     62.63 o 
   5   7   1       94.00      102.39     12.15 o 
   6   7   1      363.39      349.65     25.89 o 
   7   7   1       14.74       46.74     20.96 o 
   8   7   1       48.76       37.55     23.79 o 
  -8   8   1       20.89       25.68     21.29 o 
  -7   8   1       18.28       17.81     19.36 o 
  -6   8   1      173.89      171.03     16.11 o 
  -5   8   1       27.64       23.63     14.38 o 
  -4   8   1      826.61      776.26     21.42 o 
  -3   8   1       28.89       26.05      5.16 o 
  -2   8   1     1876.56     1802.42     28.26 o 
  -1   8   1      701.63      555.56     23.66 o 
   0   8   1     1657.91     1685.94     34.44 o 
   1   8   1     3631.98     3505.97     49.24 o 
   2   8   1      621.02      611.54     18.97 o 
   3   8   1     3467.07     3672.13    101.01 o 
   4   8   1      185.49      198.82     18.09 o 
   5   8   1     1016.38     1029.61     45.76 o 
   6   8   1       42.12       52.07     27.26 o 
   7   8   1      129.86      197.34     25.87 o 
   8   8   1        2.69       -1.66     23.51 o 
  -8   9   1       23.76       26.93     21.26 o 
  -7   9   1        1.24       28.51     19.95 o 
  -6   9   1      183.36      188.43     21.98 o 
  -5   9   1      179.15      171.55     14.48 o 
  -4   9   1     1005.28     1013.98     29.21 o 
  -3   9   1     2318.00     2571.45     44.79 o 
  -2   9   1     2716.46     2875.67     53.17 o 
  -1   9   1     9343.98    10517.07    159.00 o 
   0   9   1     2620.31     2564.40     48.41 o 
   1   9   1     9780.50    10862.49    207.61 o 
   2   9   1     1018.11      998.86     26.47 o 
   4   9   1      126.09      128.94     14.21 o 
   5   9   1      432.27      430.54     27.68 o 
   6   9   1        0.03       13.31     17.47 o 
   7   9   1       31.29       -1.99     21.09 o 
  -8  10   1       16.94       48.69     36.79 o 
  -7  10   1      277.80      226.50     26.90 o 
  -6  10   1       34.94       37.87     18.15 o 
  -5  10   1     2006.92     2068.28     50.01 o 
  -4  10   1        7.75        0.37     15.05 o 
  -3  10   1     8161.89     8426.34    132.96 o 
  -2  10   1      102.37      135.04      7.58 o 
  -1  10   1    16861.45    16914.91    217.47 o 
   0  10   1      413.34      551.58     16.45 o 
   1  10   1    12275.53    12309.22    197.31 o 
   2  10   1      404.07      429.63     25.70 o 
   3  10   1     2973.23     2952.36     61.90 o 
   4  10   1      279.74      290.77     23.90 o 
   5  10   1      282.61      303.53     24.90 o 
   6  10   1      125.04      117.77     22.35 o 
   7  10   1        4.48      -14.61     50.70 o 
  -8  11   1        1.44       46.28     26.63 o 
  -7  11   1        2.38        0.50     21.40 o 
  -6  11   1        5.70       -7.56     18.15 o 
  -5  11   1        2.53        7.12     11.45 o 
  -4  11   1      139.42      153.88     16.02 o 
  -3  11   1       27.09       22.69     10.33 o 
  -2  11   1      830.39      813.65     16.43 o 
  -1  11   1      178.94      148.97     11.23 o 
   0  11   1     2058.33     1976.96     43.41 o 
   1  11   1      441.18      407.89     19.75 o 
   2  11   1     1955.00     1998.98     42.31 o 
   3  11   1      316.49      326.06     15.35 o 
   4  11   1      980.46     1071.50     55.15 o 
   5  11   1       90.23       83.48     36.98 o 
   6  11   1      312.22      313.05     28.88 o 
   7  11   1       16.73       41.13     22.94 o 
  -7  12   1        7.13       24.88     37.30 o 
  -6  12   1       10.14       14.74     30.94 o 
  -5  12   1       64.31       47.07     12.78 o 
  -4  12   1       66.19       84.93     15.35 o 
  -3  12   1      221.54      219.92     16.58 o 
  -2  12   1      371.25      372.27     20.05 o 
  -1  12   1      320.26      333.86     15.98 o 
   0  12   1      630.36      623.05     15.57 o 
   1  12   1      145.55      144.62     14.98 o 
   2  12   1      290.42      279.95     16.91 o 
   3  12   1        5.34       -7.65      8.94 o 
   4  12   1       52.15       55.43     23.54 o 
   5  12   1        7.50        7.54     17.38 o 
   6  12   1        8.24       22.68     21.18 o 
   7  12   1        3.89        5.97     24.09 o 
  -7  13   1        0.25      -20.53     21.69 o 
  -6  13   1       14.22       23.43     20.46 o 
  -5  13   1       35.28       19.90     17.66 o 
  -4  13   1       32.55       48.72     13.19 o 
  -3  13   1      198.99      196.03     14.99 o 
  -2  13   1       12.83        6.92      7.04 o 
  -1  13   1      366.19      340.60     16.94 o 
   0  13   1      235.87      250.81     19.99 o 
   1  13   1      396.50      403.13     14.21 o 
   2  13   1      485.07      487.74     21.11 o 
   3  13   1      212.82      246.26     15.63 o 
   4  13   1      227.39      249.00     24.66 o 
   5  13   1       33.78       41.37     20.51 o 
   6  13   1       45.62       81.05     25.16 o 
   7  13   1        0.05       13.83     30.51 o 
  -7  14   1       33.72       43.64     42.10 o 
  -6  14   1      112.41      150.04     24.03 o 
  -5  14   1      344.62      321.04     26.99 o 
  -4  14   1      210.53      207.30     16.52 o 
  -3  14   1     1857.14     1928.80     55.95 o 
  -2  14   1       60.58       38.37     11.89 o 
  -1  14   1     5126.23     5047.02     74.54 o 
   0  14   1       20.17       26.44      8.11 o 
   1  14   1     5516.54     5372.00     73.71 o 
   2  14   1       81.71       83.32     13.37 o 
   3  14   1     2002.89     2092.87     47.90 o 
   4  14   1       69.84       59.51     25.05 o 
   5  14   1      244.46      226.68     47.24 o 
   6  14   1       31.46       15.92     22.78 o 
   7  14   1        8.64        1.23     25.82 o 
  -7  15   1        5.83       39.87     25.43 o 
  -6  15   1        0.23       24.23     33.80 o 
  -5  15   1       10.45       48.31     23.32 o 
  -4  15   1        0.92      -11.78     11.78 o 
  -3  15   1        0.20        8.22     11.98 o 
  -2  15   1        6.49        2.76     12.12 o 
  -1  15   1       18.94       17.14     11.08 o 
   0  15   1      120.53      150.16     11.14 o 
   1  15   1        1.38        3.50      8.59 o 
   2  15   1      153.76      169.73     15.14 o 
   3  15   1       15.53       19.73     11.63 o 
   4  15   1       45.16       28.23     18.04 o 
   5  15   1       16.04       47.36     21.94 o 
   6  15   1        4.89       22.45     24.00 o 
  -6  16   1        2.17       17.62     23.60 o 
  -5  16   1      131.84      131.74     31.17 o 
  -4  16   1        1.28       -0.95     12.94 o 
  -3  16   1      439.63      465.38     22.57 o 
  -2  16   1        4.06       -8.75     11.37 o 
  -1  16   1      565.67      555.11     20.63 o 
   0  16   1       49.02       45.52     12.55 o 
   1  16   1      361.27      366.78     15.70 o 
   2  16   1      128.41      126.72     15.41 o 
   3  16   1      146.77      142.54     24.11 o 
   4  16   1       93.33       89.99     21.51 o 
   5  16   1       35.82       17.81     21.75 o 
   6  16   1       26.34       32.90     23.48 o 
  -6  17   1        5.05       -5.91     23.77 o 
  -5  17   1       17.00       12.01     21.88 o 
  -4  17   1       27.44       25.53     14.89 o 
  -3  17   1       29.53       32.03     14.02 o 
  -2  17   1      105.97      129.88     16.55 o 
  -1  17   1       11.02       16.64     19.21 o 
   0  17   1      225.18      247.80     17.68 o 
   1  17   1        1.98        2.63      9.53 o 
   2  17   1      233.50      262.97     37.15 o 
   3  17   1        3.25        6.98     17.14 o 
   4  17   1      107.00      117.06     24.41 o 
   5  17   1        3.15        7.23     23.10 o 
   6  17   1       21.46       15.85     24.07 o 
  -6  18   1       88.47       82.80     28.70 o 
  -5  18   1       46.61       13.40     24.02 o 
  -4  18   1      186.31      236.98     27.74 o 
  -3  18   1        6.50       11.89     14.90 o 
  -2  18   1      101.44      110.61     22.00 o 
  -1  18   1      104.05      159.58     55.01 o 
   0  18   1        0.55      -12.29     12.29 o 
   1  18   1      450.96      467.58     22.61 o 
   2  18   1       20.98        0.85     13.87 o 
   3  18   1      363.26      385.18     30.13 o 
   4  18   1       14.61        6.82     26.01 o 
   5  18   1      108.83      119.39     27.09 o 
  -5  19   1       12.86      -23.22     23.22 o 
  -4  19   1       77.76       55.00     22.33 o 
  -3  19   1      190.32      183.57     19.86 o 
  -2  19   1      102.21       89.11     22.66 o 
  -1  19   1      641.95      531.52     23.68 o 
   0  19   1       20.41       27.57     15.32 o 
   1  19   1      581.10      538.45     24.76 o 
   2  19   1        4.07       -3.35     19.37 o 
   3  19   1      160.56      147.01     22.96 o 
   4  19   1        2.42        2.69     22.11 o 
   5  19   1       15.35        7.40     26.45 o 
  -5  20   1      119.08      165.76     29.18 o 
  -4  20   1        3.22       26.67     23.15 o 
  -3  20   1      418.61      483.80     26.60 o 
  -2  20   1       17.95       15.18     23.80 o 
  -1  20   1      466.08      444.55     38.46 o 
   0  20   1        3.15       12.20     14.39 o 
   1  20   1      214.58      226.51     26.79 o 
   2  20   1       34.52        8.95     23.08 o 
   3  20   1       94.47       97.80     48.48 o 
   4  20   1       61.55       95.51     27.63 o 
   5  20   1       49.56       64.89     27.20 o 
  -5  21   1       37.86       29.12     25.18 o 
  -4  21   1       41.20       12.94     28.36 o 
  -3  21   1       18.12       31.11     40.29 o 
  -2  21   1       32.33       44.61     23.49 o 
  -1  21   1        8.64       40.29     16.01 o 
   0  21   1       29.98       11.88     23.75 o 
   1  21   1       36.59       83.75     38.84 o 
   2  21   1        5.26       36.23     20.95 o 
   3  21   1       16.54       18.89     29.31 o 
   4  21   1        6.46      -22.02     22.02 o 
  -4  22   1       12.02       -5.84     23.22 o 
  -3  22   1       13.67      -38.57     38.57 o 
  -2  22   1       15.96      -12.90     23.89 o 
  -1  22   1       39.18       42.90     16.58 o 
   0  22   1       36.66       30.92     25.01 o 
   1  22   1       94.31       88.11     25.75 o 
   2  22   1       83.68      105.20     24.51 o 
   3  22   1       69.89       85.00     32.61 o 
   4  22   1       57.36       79.46     27.37 o 
  -3  23   1        2.46      -41.46     42.16 o 
  -2  23   1        2.94       13.05     17.85 o 
  -1  23   1        0.53       18.77     18.61 o 
   0  23   1       44.09       21.19     25.52 o 
   1  23   1        3.59      -24.40     24.40 o 
   2  23   1       87.51       87.58     44.15 o 
   3  23   1       18.23       11.89     29.52 o 
  -3  24   1        1.10      -39.86     43.04 o 
  -2  24   1       51.42       24.03     18.43 o 
  -1  24   1       13.25       24.08     26.56 o 
   0  24   1      147.22      172.59     30.42 o 
   1  24   1       35.85      138.67     44.16 o 
   2  24   1      128.79      138.95     48.09 o 
  -1  25   1       34.02       50.28     28.34 o 
   0  25   1      230.91      218.28     32.80 o 
   1  25   1        0.88      -21.66     42.35 o 
  -8   0   2       40.48       67.14     29.83 o 
  -7   0   2       80.19       92.78     13.85 o 
  -6   0   2      133.11      183.03     14.28 o 
  -5   0   2      692.39      633.22     19.83 o 
  -4   0   2       21.80       41.45     21.34 o 
  -3   0   2     1731.18     1569.34     42.65 o 
  -2   0   2     3884.78     4289.78     69.58 o 
  -1   0   2       48.06       48.88      3.98 o 
   1   0   2      883.22      842.02     18.60 o 
   2   0   2       33.87       43.57      8.26 o 
   3   0   2      115.53      113.68      9.87 o 
   4   0   2       86.45       63.12      8.57 o 
   5   0   2      329.50      307.21     31.68 o 
   6   0   2        4.08       20.57     14.59 o 
   7   0   2      164.45      110.93     28.11 o 
  -8   1   2      396.01      344.85     18.49 o 
  -7   1   2       13.30       23.76      8.63 o 
  -6   1   2     3276.59     3001.69     35.68 o 
  -5   1   2        2.23        2.26      6.09 o 
  -4   1   2    17782.21    17706.35    196.95 o 
  -3   1   2        5.28       -1.97      6.53 o 
  -2   1   2    45471.05    47181.96    577.01 o 
  -1   1   2      566.60      563.41     12.16 o 
   0   1   2    21004.20    21760.70    328.17 o 
   1   1   2     5073.13     5156.76     81.81 o 
   2   1   2     1950.12     2057.49     29.42 o 
   3   1   2     3346.45     3443.57     38.17 o 
   4   1   2      211.92      213.27      8.86 o 
   5   1   2      824.09      824.29     17.03 o 
   6   1   2        6.75       20.19     11.99 o 
   7   1   2      102.07       89.07     33.57 o 
   8   1   2        2.39      -15.95     27.23 o 
  -9   2   2       31.94       93.90     34.61 o 
  -8   2   2      165.81      135.43     13.65 o 
  -7   2   2      201.40      177.93     12.34 o 
  -6   2   2      694.75      605.25     18.36 o 
  -5   2   2      640.95      627.87     27.20 o 
  -4   2   2     1916.99     1932.87     28.96 o 
  -3   2   2     1713.02     1673.88     32.14 o 
  -2   2   2     2662.37     2779.24     37.88 o 
  -1   2   2     6922.30     6826.18    148.08 o 
   0   2   2      426.84      413.26     16.32 o 
   1   2   2     8308.86     8304.68    129.30 o 
   2   2   2      309.61      315.92      8.22 o 
   3   2   2     1786.05     1806.07     22.58 o 
   4   2   2      464.14      442.60     13.06 o 
   5   2   2      251.74      238.11     10.85 o 
   6   2   2      193.31      191.32     15.74 o 
   7   2   2       36.04       40.07     17.85 o 
   8   2   2       42.37       82.13     31.16 o 
  -8   3   2      371.47      364.19     24.06 o 
  -7   3   2       42.31       46.97     10.44 o 
  -6   3   2     2076.66     2001.11     29.45 o 
  -5   3   2      184.43      216.73     12.06 o 
  -4   3   2     7245.26     7282.04     76.10 o 
  -3   3   2     1307.13     1301.02     22.10 o 
  -2   3   2    13455.37    14131.83    218.29 o 
  -1   3   2     4962.47     5211.71     83.86 o 
   0   3   2    11471.85    11898.87    148.05 o 
   1   3   2     5495.74     5518.01     72.07 o 
   2   3   2     3336.34     3328.22     86.64 o 
   3   3   2     2178.72     2084.33     25.26 o 
   4   3   2      447.54      450.10     13.08 o 
   5   3   2      464.78      453.52     13.16 o 
   6   3   2       32.43       52.17     12.34 o 
   7   3   2       41.62       75.04     28.06 o 
   8   3   2        1.11       -3.94     29.04 o 
  -8   4   2       86.80      102.39     17.37 o 
  -7   4   2       58.82       40.40     10.52 o 
  -6   4   2      462.48      460.38     17.47 o 
  -5   4   2      177.93      183.72     11.19 o 
  -4   4   2     1932.33     1922.25     25.19 o 
  -3   4   2      126.68      134.09      6.13 o 
  -2   4   2     6308.59     6265.65    144.47 o 
  -1   4   2        9.73       -1.45      3.83 o 
   0   4   2     8681.20     8930.40     97.81 o 
   1   4   2       26.40       31.26      5.06 o 
   2   4   2     3281.79     3255.62     45.18 o 
   3   4   2       12.01        6.70      4.88 o 
   4   4   2      407.65      435.76     16.23 o 
   5   4   2        1.80       15.08     10.40 o 
   6   4   2       19.61       30.18     12.55 o 
   7   4   2        0.75        9.60     23.18 o 
   8   4   2        0.57       -7.62     28.70 o 
  -8   5   2       17.43       36.85     19.86 o 
  -7   5   2      182.73      171.16     14.76 o 
  -6   5   2       47.26       53.35     12.35 o 
  -5   5   2      769.98      792.20     19.18 o 
  -4   5   2       74.31       80.65      6.19 o 
  -3   5   2     1558.90     1568.83     22.08 o 
  -2   5   2      153.75      156.06     13.64 o 
  -1   5   2      763.25      815.03     14.02 o 
   0   5   2      116.31      134.48      6.71 o 
   1   5   2       77.55       84.97      4.81 o 
   2   5   2       24.21       26.87     14.25 o 
   3   5   2       46.39       36.89      8.73 o 
   4   5   2        7.40       13.97      6.78 o 
   5   5   2       31.35       17.94     10.23 o 
   6   5   2        3.19       15.71     16.91 o 
   7   5   2       10.35       36.34     20.40 o 
   8   5   2        1.23       23.24     30.51 o 
  -8   6   2       15.87       15.95     19.77 o 
  -7   6   2      199.66      175.50     14.82 o 
  -6   6   2      125.79      126.94     12.46 o 
  -5   6   2      733.69      700.75     18.67 o 
  -4   6   2      496.66      464.48     10.96 o 
  -3   6   2     1988.04     1961.41     39.94 o 
  -2   6   2      726.70      690.83     27.51 o 
  -1   6   2     3040.90     3244.15     53.34 o 
   0   6   2      550.91      497.51     11.49 o 
   1   6   2     1039.42     1053.81     16.24 o 
   2   6   2      760.26      674.21     14.82 o 
   3   6   2       87.93      100.30      6.87 o 
   4   6   2      532.11      506.46     17.73 o 
   5   6   2        2.78       10.91     10.51 o 
   6   6   2      121.97      123.42     21.17 o 
   7   6   2        1.19        2.27     20.37 o 
   8   6   2        7.89      -27.99     29.39 o 
  -8   7   2        0.36       14.43     20.22 o 
  -7   7   2       27.04        5.61     13.86 o 
  -6   7   2       35.52       56.20     19.69 o 
  -5   7   2       21.86       15.90      9.00 o 
  -4   7   2      546.46      533.35     11.53 o 
  -3   7   2       37.72       36.99      8.35 o 
  -2   7   2     3254.41     3205.69     58.27 o 
  -1   7   2      348.33      313.69     13.01 o 
   0   7   2     5585.75     5786.70     76.09 o 
   1   7   2      711.00      642.24     12.97 o 
   2   7   2     2149.05     2069.67     40.63 o 
   3   7   2      732.09      693.14     19.80 o 
   4   7   2      300.31      306.52     15.25 o 
   5   7   2      333.05      356.42     28.31 o 
   6   7   2       13.49        9.63     19.36 o 
   7   7   2       73.22       81.92     27.51 o 
  -8   8   2        9.34       30.10     28.30 o 
  -7   8   2       17.07      -16.60     16.60 o 
  -6   8   2       18.31       15.00     11.92 o 
  -5   8   2      172.36      167.54     22.02 o 
  -4   8   2       11.70       18.30     10.15 o 
  -3   8   2      441.55      437.35     23.34 o 
  -2   8   2       38.08       42.48      6.90 o 
  -1   8   2      363.69      292.95     11.73 o 
   0   8   2      506.20      601.09     19.69 o 
   1   8   2      213.55      186.82     20.67 o 
   2   8   2      647.22      625.00     15.93 o 
   3   8   2      118.47      115.83      8.68 o 
   4   8   2      270.99      263.22     20.43 o 
   5   8   2       10.90        0.90     16.05 o 
   6   8   2       48.16       52.26     29.76 o 
   7   8   2        1.37       26.08     33.14 o 
  -8   9   2        7.54       12.75     21.65 o 
  -7   9   2       98.35       77.50     30.68 o 
  -6   9   2      118.10      152.76     15.87 o 
  -5   9   2      466.21      455.10     19.48 o 
  -4   9   2      536.96      530.49     28.22 o 
  -3   9   2     1043.14      949.22     26.45 o 
  -2   9   2      843.07      783.47     14.13 o 
  -1   9   2      949.24      868.29     17.98 o 
   0   9   2      418.59      356.37     15.18 o 
   1   9   2      325.13      237.46     17.74 o 
   2   9   2       95.10       91.38     13.11 o 
   3   9   2       96.92       87.19     18.52 o 
   4   9   2       12.85       22.46      9.75 o 
   5   9   2       34.80       35.54     17.55 o 
   6   9   2        0.81        0.90     22.66 o 
   7   9   2       12.31      -16.86     21.87 o 
  -8  10   2        9.63       -7.42     33.77 o 
  -7  10   2      148.79      213.43     25.62 o 
  -6  10   2      102.25      115.03     17.16 o 
  -5  10   2      575.78      569.57     21.46 o 
  -4  10   2      397.00      381.51     27.29 o 
  -3  10   2     1425.10     1556.74     38.53 o 
  -2  10   2      679.29      666.78     17.17 o 
  -1  10   2     1663.83     1834.19     30.93 o 
   0  10   2      460.86      397.57     13.55 o 
   1  10   2      422.21      465.34     25.27 o 
   2  10   2      177.19      150.80     15.25 o 
   3  10   2        4.92        6.14      8.56 o 
   4  10   2       75.72       65.23     16.46 o 
   5  10   2       15.08       12.97     16.95 o 
   6  10   2       15.01      -18.13     18.13 o 
   7  10   2        9.90       20.70     24.34 o 
  -8  11   2       30.21       14.33     22.02 o 
  -7  11   2       59.50       57.95     22.11 o 
  -6  11   2       78.84       64.95     14.05 o 
  -5  11   2      215.57      215.51     18.11 o 
  -4  11   2       68.51       70.77     17.18 o 
  -3  11   2      242.85      266.37     14.79 o 
  -2  11   2        2.85       -0.47      5.44 o 
  -1  11   2       62.79       74.41      8.39 o 
   0  11   2       48.65       49.00      7.34 o 
   1  11   2        4.41        4.05      8.14 o 
   2  11   2        8.82        6.48      9.06 o 
   3  11   2       14.61       18.48     13.63 o 
   4  11   2        1.38        9.28     15.14 o 
   5  11   2       15.90       -2.20     17.95 o 
   6  11   2        2.87      -19.81     28.08 o 
   7  11   2        2.62       17.00     23.47 o 
  -8  12   2        3.38       30.42     25.07 o 
  -7  12   2       39.97       24.56     22.19 o 
  -6  12   2       16.92       -0.35     19.08 o 
  -5  12   2      310.95      350.56     19.31 o 
  -4  12   2      155.37      164.39     14.29 o 
  -3  12   2     1022.99     1056.84     35.19 o 
  -2  12   2      902.57      945.51     18.27 o 
  -1  12   2     1882.47     1801.72     42.66 o 
   0  12   2     2207.27     2253.88     33.20 o 
   1  12   2     2247.84     2172.74     92.82 o 
   2  12   2     1909.00     1956.26     52.68 o 
   3  12   2     1177.55     1135.79     35.24 o 
   4  12   2      583.67      651.58     32.64 o 
   5  12   2      230.39      218.03     25.91 o 
   6  12   2       67.49       75.43     24.78 o 
   7  12   2       15.27        7.90     25.38 o 
  -7  13   2        1.91       11.20     27.29 o 
  -6  13   2       45.42       44.64     20.64 o 
  -5  13   2        0.60       -2.08     12.48 o 
  -4  13   2       28.43       27.95     14.23 o 
  -3  13   2       25.64       26.21     10.86 o 
  -2  13   2       33.88       40.25      7.29 o 
  -1  13   2      170.28      164.45     18.43 o 
   0  13   2      110.16      115.06      9.59 o 
   1  13   2      282.93      299.26     15.97 o 
   2  13   2        8.24        4.24      8.08 o 
   3  13   2      136.48      188.73     21.35 o 
   4  13   2       13.97       19.22     17.30 o 
   5  13   2       31.64       62.10     31.08 o 
   6  13   2       17.00       20.84     22.77 o 
   7  13   2        7.71       20.05     26.02 o 
  -7  14   2        2.11      -23.09     23.09 o 
  -6  14   2       50.15       77.76     23.08 o 
  -5  14   2       13.41        8.70     13.24 o 
  -4  14   2      127.62      126.97     14.98 o 
  -3  14   2      241.66      245.52     16.93 o 
  -2  14   2      144.87      161.65     14.82 o 
  -1  14   2      673.73      638.45     21.77 o 
   0  14   2       98.68      123.03     18.09 o 
   1  14   2      591.25      596.70     17.56 o 
   2  14   2       80.79       61.29     10.24 o 
   3  14   2      282.14      302.75     24.86 o 
   4  14   2       63.26       48.58     19.35 o 
   5  14   2       85.53      111.50     24.70 o 
   6  14   2       24.71       44.75     23.44 o 
  -7  15   2       69.25      102.67     27.72 o 
  -6  15   2      304.74      337.23     44.84 o 
  -5  15   2      337.98      324.55     31.33 o 
  -4  15   2      741.28      742.11     26.12 o 
  -3  15   2      573.52      590.95     23.86 o 
  -2  15   2      818.98      822.11     61.90 o 
  -1  15   2      410.88      401.54     19.69 o 
   0  15   2      262.80      298.69     13.97 o 
   1  15   2      175.99      168.99     12.16 o 
   2  15   2       19.05        6.58      9.47 o 
   3  15   2       43.22       37.88     18.51 o 
   4  15   2        1.51       -1.08     18.04 o 
   5  15   2        1.58       -3.17     32.95 o 
   6  15   2        0.38        1.23     25.03 o 
  -7  16   2       15.69       41.33     26.32 o 
  -6  16   2      100.19       62.32     22.40 o 
  -5  16   2      180.67      175.06     25.58 o 
  -4  16   2      494.97      517.50     24.77 o 
  -3  16   2      784.40      786.86     27.15 o 
  -2  16   2     1141.55      987.98    105.35 o 
  -1  16   2     1435.60     1322.92     32.27 o 
   0  16   2      697.62      653.92     18.98 o 
   1  16   2     1430.20     1454.86     31.89 o 
   2  16   2       21.25       -4.17     12.10 o 
   3  16   2      918.23      973.26     49.30 o 
   4  16   2       64.60       72.53     24.61 o 
   5  16   2      323.26      360.59     33.20 o 
   6  16   2       50.79       75.11     28.80 o 
  -6  17   2       49.89       45.89     22.76 o 
  -5  17   2        5.56        5.61     21.22 o 
  -4  17   2      202.18      201.77     25.43 o 
  -3  17   2       54.17       63.21     27.87 o 
  -2  17   2      816.32      727.59     90.24 o 
  -1  17   2      262.71      238.04     18.42 o 
   0  17   2     1590.97     1583.97     29.75 o 
   1  17   2      172.67      178.26     13.44 o 
   2  17   2      973.66      971.83     37.13 o 
   3  17   2       36.92       20.92     19.96 o 
   4  17   2      178.63      192.97     26.41 o 
   5  17   2       12.89       17.80     37.06 o 
   6  17   2        9.26       41.98     31.01 o 
  -6  18   2       33.94       54.71     36.59 o 
  -5  18   2       49.48       72.70     31.07 o 
  -4  18   2       23.17      -14.45     14.45 o 
  -3  18   2      245.36      227.81     25.37 o 
  -2  18   2        9.88      -24.33     24.33 o 
  -1  18   2      776.73      863.70     37.23 o 
   0  18   2       35.67       48.31     16.37 o 
   1  18   2      930.86      966.14     23.95 o 
   2  18   2        9.81       11.41     17.56 o 
   3  18   2      384.61      367.89     46.10 o 
   4  18   2        2.01      -17.86     24.10 o 
   5  18   2       75.40       88.19     27.69 o 
  -6  19   2       99.84       97.93     38.07 o 
  -5  19   2      120.05      125.74     27.92 o 
  -4  19   2       88.79       89.41     18.36 o 
  -3  19   2      522.11      592.06     42.49 o 
  -2  19   2       49.27       44.12     21.46 o 
  -1  19   2      781.91      769.10     27.57 o 
   0  19   2       27.65       28.42     27.39 o 
   1  19   2      332.85      335.74     21.02 o 
   2  19   2        3.28       -4.80     20.87 o 
   3  19   2       24.22       21.24     28.81 o 
   4  19   2        2.38        7.88     22.14 o 
   5  19   2        2.19       14.00     24.61 o 
  -5  20   2       16.75       -1.49     24.78 o 
  -4  20   2       35.01       71.79     51.49 o 
  -3  20   2       12.25      -21.11     21.11 o 
  -2  20   2      129.10      153.07     19.77 o 
  -1  20   2        3.70       27.67     14.81 o 
   0  20   2      181.29      167.98     20.50 o 
   1  20   2       37.77       85.95     25.16 o 
   2  20   2      105.43       97.79     33.77 o 
   3  20   2       18.41      -14.71     20.64 o 
   4  20   2       18.98       39.95     25.17 o 
  -5  21   2       66.42       83.47     42.29 o 
  -4  21   2       92.89      132.72     46.58 o 
  -3  21   2      213.94      162.48     28.24 o 
  -2  21   2      141.25      128.62     18.77 o 
  -1  21   2      354.35      296.22     21.60 o 
   0  21   2      106.12       84.67     25.85 o 
   1  21   2      278.74      265.77     35.76 o 
   2  21   2       40.62       14.84     18.76 o 
   3  21   2       93.27      120.34     51.62 o 
   4  21   2       11.17       44.08     25.39 o 
  -4  22   2        3.91      -38.25     43.13 o 
  -3  22   2      172.01      167.11     38.21 o 
  -2  22   2        4.07       -6.09     16.26 o 
  -1  22   2      312.96      323.83     26.72 o 
   0  22   2       39.37       44.44     25.86 o 
   1  22   2      224.77      305.29     47.33 o 
   2  22   2       62.03       72.86     23.27 o 
   3  22   2       57.66       57.19     24.42 o 
  -3  23   2        7.10       56.86     19.32 o 
  -2  23   2      103.34       75.23     19.57 o 
  -1  23   2        5.01       27.83     17.81 o 
   0  23   2      141.76      104.99     61.04 o 
   1  23   2        5.09      -37.09     37.09 o 
   2  23   2       90.34       79.40     23.77 o 
   3  23   2       24.62       25.66     24.76 o 
  -3  24   2       26.47       61.13     25.42 o 
  -2  24   2      127.11      151.15     21.79 o 
  -1  24   2       12.86      -24.98     24.98 o 
   0  24   2      110.11      132.21     29.45 o 
   1  24   2        1.61      -38.93     38.93 o 
   2  24   2       39.89        7.01     24.22 o 
  -1  25   2        1.55      -25.96     25.96 o 
   0  25   2       26.95       64.83     42.49 o 
  -9   1   3       11.87       16.28     17.43 o 
  -8   1   3       77.63       76.04     18.90 o 
  -7   1   3      134.97      146.06     11.73 o 
  -6   1   3      432.18      403.70     13.44 o 
  -5   1   3     1067.95      986.70     17.63 o 
  -4   1   3     1333.28     1286.46     24.93 o 
  -3   1   3     4917.64     4786.44     77.05 o 
  -2   1   3     1790.92     1693.54     40.91 o 
  -1   1   3     9960.97    10362.11    112.60 o 
   0   1   3      889.91      872.50     17.57 o 
   1   1   3     6646.42     6578.52    148.91 o 
   2   1   3      373.05      389.21      9.36 o 
   3   1   3     2152.68     2151.13     29.61 o 
   4   1   3      115.33      114.37      8.94 o 
   5   1   3      511.18      558.81     17.21 o 
   6   1   3       19.70       28.66     15.58 o 
   7   1   3       82.57       83.58     20.49 o 
  -9   2   3        2.02       56.15     45.94 o 
  -8   2   3       25.32       15.81     11.13 o 
  -7   2   3        1.21       -1.29      9.22 o 
  -6   2   3      376.84      379.19     13.49 o 
  -5   2   3      164.07      170.80      8.73 o 
  -4   2   3     2263.40     2105.15     26.85 o 
  -3   2   3      853.10      912.55     26.01 o 
  -2   2   3     6871.32     6933.84    108.70 o 
  -1   2   3     1473.76     1476.99     19.02 o 
   0   2   3     7642.41     7741.56    120.67 o 
   1   2   3     3003.68     2939.61     50.73 o 
   2   2   3     3167.02     3073.12     37.72 o 
   3   2   3     2501.28     2445.22     32.88 o 
   4   2   3      842.92      870.33     22.96 o 
   5   2   3      844.53      832.80     28.44 o 
   6   2   3      123.79       94.51     17.88 o 
   7   2   3      138.90      170.48     23.47 o 
  -9   3   3        0.06        4.27     32.95 o 
  -8   3   3       38.64       34.90     11.87 o 
  -7   3   3       17.62       17.22     10.90 o 
  -6   3   3      112.15      116.69     13.39 o 
  -5   3   3      105.95      110.83      9.65 o 
  -4   3   3        3.73        5.20      4.79 o 
  -3   3   3      329.75      316.55     14.51 o 
  -2   3   3     2093.19     2155.44     57.34 o 
  -1   3   3     1220.98     1313.17     19.89 o 
   0   3   3     6387.37     6734.42    123.29 o 
   1   3   3     1595.94     1652.15     26.29 o 
   2   3   3     1592.13     1599.10     25.01 o 
   3   3   3      376.58      397.61     10.02 o 
   4   3   3      115.51      127.22      9.20 o 
   5   3   3       13.36       13.18     14.36 o 
   6   3   3        1.97       -8.51     12.95 o 
   7   3   3        0.33      -20.66     25.58 o 
  -9   4   3        1.46        0.59     23.36 o 
  -8   4   3      257.18      244.39     15.35 o 
  -7   4   3        7.18        5.42     10.80 o 
  -6   4   3     1209.45     1164.08     24.93 o 
  -5   4   3       14.59       10.33      7.82 o 
  -4   4   3     2751.24     2697.12     32.49 o 
  -3   4   3       65.73       56.59      8.24 o 
  -2   4   3     3185.93     3043.56     76.30 o 
  -1   4   3     1794.18     1878.01     26.75 o 
   0   4   3     2296.16     2281.95     28.13 o 
   1   4   3     1815.64     1790.39     35.93 o 
   2   4   3     1223.61     1171.94     40.67 o 
   3   4   3      548.42      584.48     12.12 o 
   4   4   3      314.00      321.84     12.42 o 
   5   4   3      136.20      145.58     14.16 o 
   6   4   3       28.53       37.72     19.46 o 
   7   4   3       24.09       29.74     27.59 o 
  -9   5   3       17.76       51.12     47.11 o 
  -8   5   3       79.05      105.09     17.64 o 
  -7   5   3      241.73      244.10     15.48 o 
  -6   5   3      207.09      202.87     13.44 o 
  -5   5   3     1100.12     1059.54     18.23 o 
  -4   5   3      322.10      314.36     10.78 o 
  -3   5   3     2131.69     2085.77     41.67 o 
  -2   5   3      498.46      487.13     21.00 o 
  -1   5   3     1629.87     1621.46     23.98 o 
   0   5   3      331.96      312.84      8.23 o 
   1   5   3      827.08      748.77     20.89 o 
   2   5   3        6.03       -3.34      7.75 o 
   3   5   3      437.58      424.70      9.38 o 
   4   5   3       35.28       43.32     10.02 o 
   5   5   3      117.94      130.66     14.19 o 
   6   5   3       13.84       17.05     13.62 o 
   7   5   3       24.49       46.64     28.11 o 
  -8   6   3        0.80       10.92     16.03 o 
  -7   6   3        1.03       -0.40     11.66 o 
  -6   6   3      126.56      138.62     12.65 o 
  -5   6   3       14.76       11.98      8.04 o 
  -4   6   3      638.57      610.30     11.67 o 
  -3   6   3       91.53       81.52      8.06 o 
  -2   6   3      989.37      963.57     32.27 o 
  -1   6   3        3.85       -1.99      4.26 o 
   0   6   3      449.70      427.91     11.50 o 
   1   6   3      333.47      354.03     21.12 o 
   2   6   3      167.38      148.74      8.29 o 
   3   6   3      377.11      391.37     12.39 o 
   4   6   3       20.14       25.69      9.70 o 
   5   6   3      190.47      184.68     15.84 o 
   6   6   3        0.74       -0.29     21.66 o 
   7   6   3       54.42       44.34     29.14 o 
  -8   7   3        0.33        1.92     18.89 o 
  -7   7   3      127.09      142.64     14.61 o 
  -6   7   3        6.67       14.12     10.63 o 
  -5   7   3     1244.26     1215.35     39.85 o 
  -4   7   3      383.01      425.64     19.63 o 
  -3   7   3     6304.20     6199.24     74.65 o 
  -2   7   3     2280.23     2476.08     38.63 o 
  -1   7   3    14343.27    14612.76    310.16 o 
   0   7   3     3045.82     3124.10     53.78 o 
   1   7   3     9714.10     9817.51    154.30 o 
   2   7   3     1606.52     1515.67     22.63 o 
   3   7   3     1939.51     1910.14     31.71 o 
   4   7   3      464.47      466.25     18.76 o 
   5   7   3      177.88      173.09     15.68 o 
   6   7   3       69.83       63.97     19.80 o 
   7   7   3        9.52       42.96     30.24 o 
  -8   8   3       99.62       80.71     23.06 o 
  -7   8   3        0.30       21.04     14.36 o 
  -6   8   3      728.54      738.84     21.41 o 
  -5   8   3       16.49        8.85     16.73 o 
  -4   8   3     3105.36     3058.56     60.80 o 
  -3   8   3      141.70      162.29     10.96 o 
  -2   8   3     8120.75     8067.06    133.44 o 
  -1   8   3      113.27       84.89      6.61 o 
   0   8   3    10333.58    10554.80    138.65 o 
   1   8   3       43.23       34.48      6.02 o 
   2   8   3     4431.90     4457.86     54.62 o 
   3   8   3      115.86       91.48     13.43 o 
   4   8   3      953.20      964.22     34.24 o 
   5   8   3      119.66      123.23     14.93 o 
   6   8   3      177.18      168.41     24.70 o 
   7   8   3       43.08       32.22     24.90 o 
  -8   9   3        5.02       13.96     20.24 o 
  -7   9   3        9.71       18.34     13.88 o 
  -6   9   3       38.36       47.52     12.83 o 
  -5   9   3       78.94       64.51     12.47 o 
  -4   9   3      241.86      233.16     17.20 o 
  -3   9   3      183.27      150.10     13.48 o 
  -2   9   3      502.41      503.33     21.19 o 
  -1   9   3       56.15       42.78      5.74 o 
   0   9   3       14.61       23.73      7.70 o 
   1   9   3        3.82       -4.82      5.76 o 
   2   9   3      226.37      233.46      9.59 o 
   3   9   3       17.24       -2.19     11.74 o 
   4   9   3      177.69      189.27     14.99 o 
   5   9   3        5.86       -2.97     15.69 o 
   6   9   3       26.55       31.86     21.54 o 
   7   9   3        0.00       13.20     41.85 o 
  -8  10   3       11.59       45.12     23.71 o 
  -7  10   3        9.56        9.79     19.68 o 
  -6  10   3      135.35      138.99     18.38 o 
  -5  10   3        2.25       -1.01     10.60 o 
  -4  10   3      670.71      574.50     31.07 o 
  -3  10   3       29.84       73.78     12.57 o 
  -2  10   3     1565.18     1652.42     46.39 o 
  -1  10   3        5.03       13.85      6.89 o 
   0  10   3     1797.03     1878.54     37.88 o 
   1  10   3      266.37      220.01     10.31 o 
   2  10   3     1589.67     1637.61     25.75 o 
   3  10   3      288.77      281.84     15.86 o 
   4  10   3      950.75     1020.90     26.98 o 
   5  10   3       78.36       82.69     43.63 o 
   6  10   3      330.06      311.29     29.22 o 
   7  10   3       13.62      -15.22     24.79 o 
  -8  11   3       12.31       34.84     23.77 o 
  -7  11   3      406.21      413.36     31.43 o 
  -6  11   3       41.08       47.26     17.02 o 
  -5  11   3     1985.64     2067.07     41.75 o 
  -4  11   3      101.96       90.11     19.68 o 
  -3  11   3     4954.21     5071.96     92.46 o 
  -2  11   3      393.96      454.63     17.37 o 
  -1  11   3     5129.61     5169.38     63.12 o 
   0  11   3     1293.00     1323.88     36.57 o 
   1  11   3     2025.22     1955.91     40.98 o 
   2  11   3     1417.35     1404.16     34.02 o 
   3  11   3      340.76      349.48     17.41 o 
   4  11   3      575.89      574.05     32.04 o 
   5  11   3        7.79        8.20     24.75 o 
   6  11   3      111.36      103.49     24.86 o 
   7  11   3        6.72       -4.97     25.29 o 
  -8  12   3        1.02       16.90     27.83 o 
  -7  12   3        0.90       -3.69     21.11 o 
  -6  12   3       32.00       56.02     14.58 o 
  -5  12   3       51.15       66.88     13.40 o 
  -4  12   3      201.81      212.08     22.62 o 
  -3  12   3      333.78      336.49     17.25 o 
  -2  12   3      598.19      594.94     16.01 o 
  -1  12   3      684.90      731.63     21.35 o 
   0  12   3      853.03      855.70     26.43 o 
   1  12   3      531.79      588.26     21.09 o 
   2  12   3      516.25      584.55     42.12 o 
   3  12   3      224.48      207.87     18.47 o 
   4  12   3      109.08       95.99     28.12 o 
   5  12   3       71.41       58.42     33.09 o 
   6  12   3        4.23      -11.16     22.74 o 
  -7  13   3      149.11      151.25     25.91 o 
  -6  13   3        9.04       31.06     14.71 o 
  -5  13   3     1043.56      993.76     29.24 o 
  -4  13   3       74.09       69.27     16.05 o 
  -3  13   3     3168.84     3192.33     66.70 o 
  -2  13   3      259.30      243.92     25.71 o 
  -1  13   3     3650.42     3472.58     48.07 o 
   0  13   3      519.40      544.70     18.44 o 
   1  13   3     1455.55     1352.85     27.39 o 
   2  13   3      601.07      556.25     20.47 o 
   3  13   3      215.15      220.61     16.17 o 
   4  13   3      311.12      350.45     27.94 o 
   5  13   3       13.87       15.51     26.21 o 
   6  13   3       63.48       64.03     25.14 o 
  -7  14   3      116.35      135.57     26.16 o 
  -6  14   3      149.71      186.43     19.35 o 
  -5  14   3      430.70      473.67     24.52 o 
  -4  14   3      632.49      627.46     24.41 o 
  -3  14   3      682.47      636.52     23.06 o 
  -2  14   3     1234.50     1175.59     36.97 o 
  -1  14   3      483.77      438.18     15.11 o 
   0  14   3      930.43      961.85     20.94 o 
   1  14   3      200.65      225.45     13.94 o 
   2  14   3      329.81      358.75     19.77 o 
   3  14   3       61.53       36.20     17.95 o 
   4  14   3       89.53       77.03     46.65 o 
   5  14   3       13.49      -10.86     22.11 o 
   6  14   3       22.07       -7.01     24.15 o 
  -7  15   3        8.75        4.07     23.86 o 
  -6  15   3       39.38       38.15     23.46 o 
  -5  15   3      190.85      214.85     18.68 o 
  -4  15   3      100.83      117.76     15.84 o 
  -3  15   3      783.46      822.15     33.21 o 
  -2  15   3      151.29       91.69     32.49 o 
  -1  15   3      864.51      815.01     29.23 o 
   0  15   3       39.75       47.40      9.70 o 
   1  15   3      251.06      271.76     14.19 o 
   2  15   3        6.67       22.31     14.15 o 
   3  15   3       20.45       12.55     17.11 o 
   4  15   3       26.58       16.59     55.38 o 
   5  15   3        0.90        6.01     21.94 o 
   6  15   3       10.53       -0.57     32.31 o 
  -7  16   3       27.15        6.41     25.79 o 
  -6  16   3        6.33       -8.34     20.24 o 
  -5  16   3      153.17      144.72     18.66 o 
  -4  16   3        6.48       17.59     14.23 o 
  -3  16   3      580.70      548.79     30.52 o 
  -2  16   3       14.13       24.10     13.54 o 
  -1  16   3     1010.15      956.39     25.42 o 
   0  16   3       63.85       48.43     10.51 o 
   1  16   3      730.01      715.08     20.26 o 
   2  16   3      112.47       72.11     17.79 o 
   3  16   3      268.33      286.22     27.82 o 
   4  16   3       72.81       29.16     22.59 o 
   5  16   3       69.51      112.67     41.30 o 
   6  16   3       23.14       -8.51     32.41 o 
  -6  17   3        4.62       41.60     24.32 o 
  -5  17   3      530.52      632.13     27.92 o 
  -4  17   3       41.53       30.50     15.20 o 
  -3  17   3     2069.09     1985.19     54.03 o 
  -2  17   3      485.03      447.51     26.79 o 
  -1  17   3     3566.51     3555.45     61.01 o 
   0  17   3      992.09     1042.52     33.01 o 
   1  17   3     2617.44     2659.10     44.41 o 
   2  17   3      742.57      681.77     33.14 o 
   3  17   3      860.85      904.27     40.38 o 
   4  17   3      246.55      257.20     29.23 o 
   5  17   3      147.34      145.57     30.41 o 
  -6  18   3        8.29       24.63     23.80 o 
  -5  18   3       73.41       68.86     18.49 o 
  -4  18   3       11.08       10.82     19.89 o 
  -3  18   3       53.78       27.47     19.82 o 
  -2  18   3        5.56       -0.82     13.22 o 
  -1  18   3        7.95        7.45     14.16 o 
   0  18   3        8.70       -3.90      9.87 o 
   1  18   3      163.03      181.62     14.38 o 
   2  18   3       17.79       -5.99     17.22 o 
   3  18   3      183.46      195.15     26.71 o 
   4  18   3        8.94      -11.89     20.99 o 
   5  18   3       77.93       64.70     57.34 o 
  -6  19   3       23.76       -7.49     25.54 o 
  -5  19   3       28.39       65.03     25.18 o 
  -4  19   3       45.46       40.31     22.86 o 
  -3  19   3       37.99       59.39     22.80 o 
  -2  19   3       93.09       73.97     16.66 o 
  -1  19   3      105.45      116.07     17.16 o 
   0  19   3      106.59       80.51     12.88 o 
   1  19   3      257.05      250.62     28.99 o 
   2  19   3       33.65       45.10     19.77 o 
   3  19   3      211.25      197.58     26.28 o 
   4  19   3        2.44      -19.90     29.40 o 
   5  19   3       56.21       34.44     31.41 o 
  -5  20   3        0.16       45.74     43.57 o 
  -4  20   3        5.23       22.86     22.33 o 
  -3  20   3        5.71       21.87     16.31 o 
  -2  20   3        8.19       19.75     15.60 o 
  -1  20   3       12.75        3.72     14.93 o 
   0  20   3       38.90       44.41     15.42 o 
   1  20   3       26.28       -1.18     23.38 o 
   2  20   3       68.24       59.93     20.86 o 
   3  20   3       36.93        6.37     40.69 o 
   4  20   3       22.54       12.97     24.13 o 
  -5  21   3       76.37       42.39     46.92 o 
  -4  21   3       13.31      -12.02     23.99 o 
  -3  21   3      171.33      182.03     20.68 o 
  -2  21   3        2.26        1.36     16.04 o 
  -1  21   3      223.91      253.26     21.23 o 
   0  21   3       79.62       87.11     17.10 o 
   1  21   3      179.08      218.86     43.67 o 
   2  21   3       88.07       79.39     22.71 o 
   3  21   3       57.31       74.99     36.19 o 
   4  21   3       30.42        8.37     24.75 o 
  -4  22   3       58.53       -1.71     25.93 o 
  -3  22   3       12.94        6.84     33.87 o 
  -2  22   3      182.68      153.22     26.38 o 
  -1  22   3       20.52       10.60     17.01 o 
   0  22   3      184.61      185.12     28.11 o 
   1  22   3       11.36        9.94     20.27 o 
   2  22   3       75.46       59.42     23.11 o 
   3  22   3        3.30        7.89     25.60 o 
  -4  23   3       18.47       22.14     42.37 o 
  -3  23   3      152.57      192.82     30.71 o 
  -2  23   3       22.94        0.59     18.08 o 
  -1  23   3      259.83      315.41     31.63 o 
   0  23   3       10.28      -16.99     36.88 o 
   1  23   3      172.87      149.85     46.35 o 
   2  23   3        8.78       10.55     23.00 o 
  -3  24   3        4.95       34.05     19.89 o 
  -2  24   3        9.46      -22.77     22.90 o 
  -1  24   3       29.61       40.39     27.38 o 
   0  24   3        4.82      -37.75     37.75 o 
   1  24   3      110.71      134.53     48.18 o 
  -1  25   3       83.10       83.80     51.95 o 
   0  25   3       21.64       39.40     41.63 o 
  -9   0   4        2.44       10.52     20.99 o 
  -8   0   4       33.20       50.82     18.93 o 
  -7   0   4       47.41       41.11     12.51 o 
  -6   0   4       14.23       11.64     11.87 o 
  -5   0   4      379.50      367.65     26.30 o 
  -4   0   4      186.31      184.10     20.17 o 
  -2   0   4     1506.87     1728.78     32.70 o 
  -1   0   4     3179.78     3447.20     57.39 o 
   0   0   4      226.67      295.18      9.77 o 
   1   0   4      979.45      947.95     27.43 o 
   2   0   4       75.42       70.97     13.22 o 
   3   0   4      123.96      100.26     11.36 o 
   4   0   4       24.00       40.25     11.88 o 
   5   0   4        6.50       22.12     19.20 o 
   6   0   4        0.20       28.24     23.18 o 
   7   0   4        6.18      -23.98     23.98 o 
  -9   1   4        5.61       38.44     15.18 o 
  -8   1   4       35.45       43.30     13.45 o 
  -7   1   4       42.58       33.12      9.99 o 
  -6   1   4      296.27      311.52     12.55 o 
  -5   1   4       65.82       66.06      7.78 o 
  -4   1   4     1739.88     1560.18     47.53 o 
  -3   1   4        0.50       -6.29      6.64 o 
  -2   1   4     6674.66     6746.93     76.07 o 
  -1   1   4       27.31       24.02      5.49 o 
   0   1   4     6190.65     6427.88     82.86 o 
   1   1   4       32.44       35.59      5.68 o 
   2   1   4     1100.81     1010.73     18.08 o 
   3   1   4        1.24       -1.96      6.29 o 
   4   1   4       48.43       51.67      8.60 o 
   5   1   4        3.35       12.00     12.75 o 
   6   1   4        0.52       29.18     23.05 o 
   7   1   4        0.11       19.18     18.78 o 
  -9   2   4        0.32       14.20     14.81 o 
  -8   2   4       69.71       68.70     15.84 o 
  -7   2   4        7.22       -4.85     10.38 o 
  -6   2   4      160.28      151.14      9.94 o 
  -5   2   4       88.53       72.51      9.30 o 
  -4   2   4       54.06       73.61      8.31 o 
  -3   2   4      109.75      109.14      8.20 o 
  -2   2   4      308.55      316.52      9.23 o 
  -1   2   4       22.35       30.24      4.46 o 
   0   2   4      758.53      799.64     18.68 o 
   1   2   4       14.48       17.70     11.11 o 
   2   2   4      152.69      150.64      7.15 o 
   3   2   4        8.77       10.97      6.20 o 
   4   2   4       45.88       58.88     10.62 o 
   5   2   4        2.65        9.92     11.52 o 
   6   2   4       18.98       58.77     17.50 o 
   7   2   4       10.03       -9.23     27.19 o 
  -9   3   4       31.94       54.40     17.56 o 
  -8   3   4       15.36       32.35     11.65 o 
  -7   3   4       64.93       79.60     12.04 o 
  -6   3   4      981.35      943.58     22.09 o 
  -5   3   4       51.28       53.47      8.68 o 
  -4   3   4     8745.38     8249.62     97.20 o 
  -3   3   4       26.63       32.44      5.19 o 
  -2   3   4    28617.82    28444.54    350.26 o 
  -1   3   4        1.27        5.49      4.89 o 
   0   3   4    30403.79    30953.59    384.36 o 
   1   3   4      253.82      242.06     12.83 o 
   2   3   4    10431.43    10128.40    161.37 o 
   3   3   4      235.28      236.07      9.91 o 
   4   3   4     1723.36     1783.39     34.67 o 
   5   3   4       37.81       47.60     12.58 o 
   6   3   4      162.33      158.98     23.94 o 
   7   3   4        3.21       -5.85     18.29 o 
  -9   4   4        0.84       19.08     18.09 o 
  -8   4   4       11.82       12.61     11.66 o 
  -7   4   4        9.58       13.60     11.29 o 
  -6   4   4        2.06       -4.10      9.08 o 
  -5   4   4      223.51      225.69      9.54 o 
  -4   4   4       17.36        9.92      8.62 o 
  -3   4   4     1701.72     1652.41     35.34 o 
  -2   4   4       53.72       59.37      4.80 o 
  -1   4   4     3471.94     3488.81     41.32 o 
   0   4   4       72.49       92.16      4.42 o 
   1   4   4     2290.16     2205.61     40.97 o 
   2   4   4      112.62      114.44     11.71 o 
   3   4   4      792.15      739.09     15.08 o 
   4   4   4       55.66       48.14     10.97 o 
   5   4   4      154.00      184.37     24.71 o 
   6   4   4       22.65       26.98     16.57 o 
   7   4   4        9.21       13.85     27.26 o 
  -9   5   4        0.02       34.58     22.94 o 
  -8   5   4        2.05       -3.21     12.96 o 
  -7   5   4        2.12       13.29     11.36 o 
  -6   5   4        3.43       -8.97      8.97 o 
  -5   5   4       14.17        2.13      7.69 o 
  -4   5   4       24.04       23.58      5.28 o 
  -3   5   4      172.91      182.56     10.24 o 
  -2   5   4      327.30      325.36      9.25 o 
  -1   5   4      738.42      820.03     13.22 o 
   0   5   4     1799.79     1925.81     29.15 o 
   1   5   4      208.66      252.17     17.23 o 
   2   5   4     1583.44     1534.62     31.96 o 
   3   5   4        2.74       15.52     10.79 o 
   4   5   4      383.20      387.70     23.01 o 
   5   5   4        1.07        6.87     12.06 o 
   6   5   4       26.77       20.21     15.55 o 
   7   5   4        2.62       31.68     29.88 o 
  -9   6   4        9.86       23.19     27.28 o 
  -8   6   4        0.24      -12.26     13.08 o 
  -7   6   4      120.02      134.99     14.26 o 
  -6   6   4       22.70       27.25     10.25 o 
  -5   6   4      597.83      556.46     18.98 o 
  -4   6   4      117.39      136.39     13.10 o 
  -3   6   4     1668.41     1491.07     42.34 o 
  -2   6   4       16.10        9.50      3.32 o 
  -1   6   4     4386.75     4365.54     58.51 o 
   0   6   4       57.87       97.82      5.96 o 
   1   6   4     5484.45     5182.49     72.80 o 
   2   6   4       39.76       51.81      8.48 o 
   3   6   4     2474.63     2426.44     50.45 o 
   4   6   4       30.32       22.74     11.13 o 
   5   6   4      547.95      591.53     23.07 o 
   6   6   4       26.36        7.20     19.17 o 
   7   6   4       65.45       31.81     30.45 o 
  -8   7   4      112.21      122.99     15.68 o 
  -7   7   4        4.95       16.27     11.94 o 
  -6   7   4      706.08      727.64     20.59 o 
  -5   7   4        3.17       -2.78     11.97 o 
  -4   7   4     2693.21     2594.70     53.45 o 
  -3   7   4      533.54      500.21     24.11 o 
  -2   7   4     6941.40     7108.80     81.37 o 
  -1   7   4     3195.36     3464.56     87.14 o 
   0   7   4     8559.35     8981.09    115.52 o 
   1   7   4     2924.78     3036.17     43.41 o 
   2   7   4     3212.17     3323.27     63.03 o 
   3   7   4      752.15      713.93     25.95 o 
   4   7   4      386.73      445.27     23.40 o 
   5   7   4       76.34       74.80     14.09 o 
   6   7   4        9.00      -13.89     19.46 o 
   7   7   4        1.73       -8.96     26.56 o 
  -8   8   4        0.86       31.25     17.82 o 
  -7   8   4      240.23      265.81     17.50 o 
  -6   8   4       64.63       74.90     12.05 o 
  -5   8   4      849.34      791.33     27.90 o 
  -4   8   4      685.36      639.32     24.12 o 
  -3   8   4     1400.19     1339.34     26.88 o 
  -2   8   4     2257.60     2355.57     31.21 o 
  -1   8   4      718.17      640.77     17.74 o 
   0   8   4     2551.19     2680.25     35.45 o 
   1   8   4      112.87      102.50      7.03 o 
   2   8   4     1139.57     1142.72     25.71 o 
   3   8   4       18.63       40.49     13.23 o 
   4   8   4      262.03      241.37     16.34 o 
   5   8   4        3.92        0.34     12.62 o 
   6   8   4       28.51       16.27     21.06 o 
   7   8   4        1.49      -23.22     26.45 o 
  -8   9   4       51.60       47.50     28.19 o 
  -7   9   4        1.25        5.77     13.53 o 
  -6   9   4      398.78      426.41     19.01 o 
  -5   9   4        7.50        2.73      9.23 o 
  -4   9   4     1704.80     1607.68     39.41 o 
  -3   9   4      180.56      204.04     15.31 o 
  -2   9   4     4208.57     4127.21     50.67 o 
  -1   9   4      646.14      668.80     41.50 o 
   0   9   4     5226.35     5115.87     79.00 o 
   1   9   4      451.26      488.39     13.02 o 
   2   9   4     3013.96     3086.30     49.91 o 
   3   9   4      116.51      100.11     12.18 o 
   4   9   4      821.23      825.77     37.72 o 
   5   9   4       27.22       16.41     17.68 o 
   6   9   4      109.49      141.89     43.02 o 
   7   9   4        5.34        5.41     30.81 o 
  -8  10   4        6.87        5.14     21.49 o 
  -7  10   4        6.33       -5.13     13.96 o 
  -6  10   4        4.08        3.98     14.52 o 
  -5  10   4       14.98       11.42     13.26 o 
  -4  10   4        1.22        3.21     11.70 o 
  -3  10   4       13.61       12.07     10.47 o 
  -2  10   4        5.12       16.28      6.71 o 
  -1  10   4       30.14       19.51      5.83 o 
   0  10   4        1.63       -8.91     11.08 o 
   1  10   4      167.54      160.74      9.54 o 
   2  10   4       75.72       91.16     11.17 o 
   3  10   4      206.31      230.40     15.74 o 
   4  10   4       57.23       54.52     12.83 o 
   5  10   4       89.97       75.26     21.07 o 
   6  10   4        8.30       21.99     23.22 o 
  -8  11   4        0.25        8.64     22.16 o 
  -7  11   4       89.58       63.02     16.86 o 
  -6  11   4        2.08       -2.89     15.04 o 
  -5  11   4      194.59      206.45     26.20 o 
  -4  11   4        7.00       13.83     12.27 o 
  -3  11   4       36.20       47.20     12.93 o 
  -2  11   4       37.88       47.56      6.27 o 
  -1  11   4      333.27      343.02     17.65 o 
   0  11   4       53.57       51.76     14.08 o 
   1  11   4      818.45      775.31     24.09 o 
   2  11   4       98.65       76.58     11.62 o 
   3  11   4      409.68      424.28     20.00 o 
   4  11   4      134.65      109.95     17.04 o 
   5  11   4      127.45      141.23     23.85 o 
   6  11   4       64.77       77.60     25.40 o 
  -8  12   4       15.01       15.94     23.38 o 
  -7  12   4      109.71      122.18     18.53 o 
  -6  12   4        0.35       -1.93     13.39 o 
  -5  12   4      976.93      978.82     28.36 o 
  -4  12   4      144.15      141.18     14.08 o 
  -3  12   4     3285.93     3219.78     65.51 o 
  -2  12   4      438.35      408.31     12.71 o 
  -1  12   4     4485.52     4299.17     62.21 o 
   0  12   4      525.48      477.05     16.61 o 
   1  12   4     2731.64     2689.44     54.00 o 
   2  12   4      545.99      516.24     41.35 o 
   3  12   4      975.25     1028.46     28.54 o 
   4  12   4      306.93      306.13     26.90 o 
   5  12   4      247.33      215.27     27.21 o 
   6  12   4       85.61      169.74     53.96 o 
  -8  13   4        0.27       23.76     24.58 o 
  -7  13   4       11.19       -6.75     19.60 o 
  -6  13   4       18.86       36.42     18.96 o 
  -5  13   4       33.06       51.44     13.96 o 
  -4  13   4      175.19      206.30     16.19 o 
  -3  13   4        2.09        6.20     13.21 o 
  -2  13   4      265.00      282.28     16.35 o 
  -1  13   4       80.07      101.02     12.86 o 
   0  13   4       33.55       49.68     15.67 o 
   1  13   4       62.79       53.34     12.12 o 
   2  13   4       41.00       37.84     12.06 o 
   3  13   4        0.48       12.28     18.37 o 
   4  13   4       67.52       52.28     20.95 o 
   5  13   4        2.53       -4.05     21.91 o 
   6  13   4       37.06       49.45     25.73 o 
  -7  14   4       81.75       47.79     23.88 o 
  -6  14   4       15.46       22.40     15.25 o 
  -5  14   4      135.80      160.27     18.34 o 
  -4  14   4       14.31       31.01     16.74 o 
  -3  14   4      134.99       70.71     16.98 o 
  -2  14   4      633.82      580.00     40.03 o 
  -1  14   4      118.42      146.28     10.82 o 
   0  14   4     1863.64     1797.05     34.01 o 
   1  14   4       42.47       62.69     12.83 o 
   2  14   4     1512.67     1507.45     46.53 o 
   3  14   4        3.35       33.49     18.27 o 
   4  14   4      563.36      583.05     60.62 o 
   5  14   4       31.99       52.67     24.16 o 
   6  14   4      108.70       97.00     27.65 o 
  -7  15   4       42.97       51.31     24.01 o 
  -6  15   4       42.80       52.48     16.49 o 
  -5  15   4      362.25      367.07     22.47 o 
  -4  15   4       21.85       38.70     17.65 o 
  -3  15   4     1273.78     1381.52     58.60 o 
  -2  15   4      153.47      144.95     19.71 o 
  -1  15   4     2256.29     2205.65     35.06 o 
   0  15   4      947.40     1014.78     24.94 o 
   1  15   4     1979.40     1925.65     38.49 o 
   2  15   4     1177.17     1271.60     39.12 o 
   3  15   4      744.96      752.51     46.65 o 
   4  15   4      582.62      552.15     35.83 o 
   5  15   4      106.84      106.32     26.20 o 
  -7  16   4       57.14      116.36     26.31 o 
  -6  16   4       29.43       16.91     16.64 o 
  -5  16   4      176.99      204.09     20.26 o 
  -4  16   4      229.86      242.63     24.68 o 
  -3  16   4      332.73      341.02     20.51 o 
  -2  16   4      511.09      454.12     22.02 o 
  -1  16   4      264.14      260.88     17.97 o 
   0  16   4      289.33      315.33     15.91 o 
   1  16   4       17.76       21.00     12.56 o 
   2  16   4       44.37       53.98     13.39 o 
   3  16   4       71.93       38.46     19.85 o 
   4  16   4        4.25       20.85     21.15 o 
   5  16   4      115.62       86.77     26.58 o 
  -7  17   4       19.36       73.30     39.16 o 
  -6  17   4       77.98       66.85     25.10 o 
  -5  17   4       53.47       72.56     21.43 o 
  -4  17   4      185.94      145.22     29.92 o 
  -3  17   4      117.44      114.02     17.36 o 
  -2  17   4      140.20      121.82     16.92 o 
  -1  17   4      220.60      209.03     17.74 o 
   0  17   4       50.55       45.86     10.68 o 
   1  17   4      180.02      149.66     15.49 o 
   2  17   4       25.81       27.14     18.44 o 
   3  17   4       20.18       52.30     21.68 o 
   4  17   4       13.38      -20.17     22.36 o 
   5  17   4        7.87       11.26     25.70 o 
  -6  18   4       15.88       16.69     39.01 o 
  -5  18   4      294.14      334.46     53.89 o 
  -4  18   4       28.03      -19.57     19.61 o 
  -3  18   4      453.94      510.65     49.47 o 
  -2  18   4        1.79        2.68     17.06 o 
  -1  18   4      203.62      230.20     28.60 o 
   0  18   4       64.64       64.77     12.02 o 
   1  18   4       20.18       50.67     13.61 o 
   2  18   4      145.29      163.66     30.26 o 
   3  18   4        9.59       -7.49     20.40 o 
   4  18   4       61.32       77.72     26.29 o 
   5  18   4       19.53       40.51     28.02 o 
  -6  19   4        3.49       76.91     44.00 o 
  -5  19   4       94.82      132.36     25.88 o 
  -4  19   4        1.89       -1.63     37.80 o 
  -3  19   4      380.29      356.02     23.58 o 
  -2  19   4        3.03       21.67     15.39 o 
  -1  19   4      485.99      489.22     24.25 o 
   0  19   4       23.19       45.54     12.43 o 
   1  19   4      199.94      211.52     23.42 o 
   2  19   4       66.92       47.11     20.20 o 
   3  19   4       22.61       51.18     22.65 o 
   4  19   4       54.73       45.69     26.05 o 
  -5  20   4        3.87        6.29     49.03 o 
  -4  20   4        2.15       11.92     17.38 o 
  -3  20   4        0.76        6.75     16.25 o 
  -2  20   4        0.42       -9.84     15.48 o 
  -1  20   4       26.95       38.17     16.77 o 
   0  20   4        0.57       13.97     34.73 o 
   1  20   4       56.16       45.31     20.36 o 
   2  20   4        1.39      -11.14     24.69 o 
   3  20   4       33.92       25.46     23.19 o 
   4  20   4        0.02       -5.69     25.10 o 
  -5  21   4        1.16       39.34     43.37 o 
  -4  21   4      135.53      174.60     21.97 o 
  -3  21   4        4.04       16.09     17.09 o 
  -2  21   4      269.45      302.02     39.26 o 
  -1  21   4       34.96       13.46     20.67 o 
   0  21   4      260.48      222.95     42.11 o 
   1  21   4       46.08        9.04     18.58 o 
   2  21   4      109.15      123.04     24.49 o 
   3  21   4       25.25       24.26     25.70 o 
  -4  22   4       10.10      -18.23     18.23 o 
  -3  22   4      189.65      202.97     22.66 o 
  -2  22   4        0.87       -5.35     23.61 o 
  -1  22   4      193.38      282.31     34.34 o 
   0  22   4       13.33      -33.25     35.56 o 
   1  22   4       96.61      169.96     45.79 o 
   2  22   4        4.13       -5.60     20.66 o 
   3  22   4       16.42       16.13     34.91 o 
  -4  23   4      106.28       93.26     22.21 o 
  -3  23   4        3.90        7.05     21.56 o 
  -2  23   4      133.10      108.29     20.71 o 
  -1  23   4       23.43       31.08     18.84 o 
   0  23   4       45.35       42.25     39.14 o 
   1  23   4       52.20       41.37     44.12 o 
   2  23   4        0.75      -24.83     38.53 o 
  -2  24   4       31.30       38.85     20.04 o 
  -1  24   4       80.14       13.19     38.37 o 
   0  24   4       25.90       49.41     41.94 o 
   1  24   4       72.57       77.81     46.50 o 
  -9   1   5        2.66       -8.58     14.59 o 
  -8   1   5       49.89       40.13     13.97 o 
  -7   1   5       19.55        6.70     16.59 o 
  -6   1   5      399.78      412.48     15.08 o 
  -5   1   5      160.41      146.94     16.21 o 
  -4   1   5     1694.49     1697.02     35.93 o 
  -3   1   5     1132.08     1062.23     19.81 o 
  -2   1   5     4863.12     4983.33     58.11 o 
  -1   1   5     4673.93     4731.94     54.89 o 
   0   1   5     6020.44     6425.06     99.15 o 
   1   1   5     5393.42     5434.49     79.66 o 
   2   1   5     2342.35     2290.85     30.85 o 
   3   1   5     2209.39     2102.17     30.71 o 
   4   1   5      361.86      373.70     17.52 o 
   5   1   5      462.01      484.24     26.39 o 
   6   1   5       21.52       17.04     16.87 o 
   7   1   5       53.02       50.97     21.46 o 
  -9   2   5       38.63       69.25     15.90 o 
  -8   2   5      236.62      263.81     18.28 o 
  -7   2   5      116.59       95.84     12.66 o 
  -6   2   5     1216.15     1191.54     21.41 o 
  -5   2   5       60.41       92.03     10.57 o 
  -4   2   5     4002.67     3915.50     68.75 o 
  -3   2   5      117.72      131.02      7.65 o 
  -2   2   5     8614.36     8871.60     99.15 o 
  -1   2   5      387.20      437.79     14.92 o 
   0   2   5     6978.22     7396.88    125.61 o 
   1   2   5       36.26       33.10      6.15 o 
   2   2   5     1531.03     1515.82     22.33 o 
   3   2   5        6.44        8.02      7.48 o 
   4   2   5      112.57      122.74     13.16 o 
   5   2   5        5.96       -9.57     15.83 o 
   6   2   5        1.30      -10.35     24.98 o 
   7   2   5        0.90       32.57     21.19 o 
  -9   3   5        0.16        8.71     14.63 o 
  -8   3   5       11.88       22.21     12.74 o 
  -7   3   5        5.16       -2.91     10.31 o 
  -6   3   5        0.39       -8.89      8.89 o 
  -5   3   5       28.14       30.56      8.21 o 
  -4   3   5      122.47      104.21     16.13 o 
  -3   3   5        1.94       -2.35      5.03 o 
  -2   3   5     1214.12     1236.23     18.46 o 
  -1   3   5      503.57      547.66     15.02 o 
   0   3   5     2888.13     3102.92     43.25 o 
   1   3   5      605.47      623.09     18.84 o 
   2   3   5     1510.21     1461.25     33.60 o 
   3   3   5      189.96      198.03     13.12 o 
   4   3   5      321.95      285.41     16.42 o 
   5   3   5       42.05       61.16     16.74 o 
   6   3   5       37.22       11.50     17.39 o 
   7   3   5        6.23       23.49     20.83 o 
  -9   4   5       13.65       -6.35     14.49 o 
  -8   4   5       76.35       89.78     14.43 o 
  -7   4   5       91.70       93.24     14.41 o 
  -6   4   5      537.57      529.10     17.53 o 
  -5   4   5      350.58      375.06     13.83 o 
  -4   4   5     1511.11     1479.14     45.47 o 
  -3   4   5      676.25      662.65     13.12 o 
  -2   4   5     1126.41     1032.79     20.87 o 
  -1   4   5      468.65      430.84     11.14 o 
   0   4   5      133.83      105.13      4.69 o 
   1   4   5      234.63      237.37     11.36 o 
   2   4   5       37.08       40.70     10.40 o 
   3   4   5       95.63      104.23     29.22 o 
   4   4   5       21.00       22.70     10.96 o 
   5   4   5       43.12       28.22     15.25 o 
   6   4   5        4.28       11.26     42.69 o 
   7   4   5       17.92       21.15     29.51 o 
  -9   5   5       17.28       18.26     15.77 o 
  -8   5   5      146.69      137.86     15.71 o 
  -7   5   5      161.65      163.48     14.42 o 
  -6   5   5      542.91      555.57     18.88 o 
  -5   5   5     1367.88     1296.67     49.52 o 
  -4   5   5     1424.80     1407.82     31.61 o 
  -3   5   5     7317.22     7357.72     75.99 o 
  -2   5   5     2298.43     2271.31     33.76 o 
  -1   5   5    16785.19    17725.13    193.81 o 
   0   5   5     1866.42     1892.93     22.31 o 
   1   5   5    13218.93    13236.47    169.79 o 
   2   5   5      591.57      562.29     23.49 o 
   3   5   5     4781.22     4930.02     88.98 o 
   4   5   5       51.88       44.88     11.97 o 
   5   5   5      945.95     1000.81     42.93 o 
   6   5   5        0.65       21.64     16.76 o 
   7   5   5       93.03      124.77     34.52 o 
  -9   6   5        0.41       17.16     13.69 o 
  -8   6   5        0.20      -10.37     12.61 o 
  -7   6   5       67.93       49.80     12.56 o 
  -6   6   5       37.89       27.01     10.42 o 
  -5   6   5      819.61      817.34     28.26 o 
  -4   6   5      569.39      580.60     20.40 o 
  -3   6   5     2800.58     2865.44     39.22 o 
  -2   6   5     2664.74     2935.21     42.05 o 
  -1   6   5     2244.76     2381.27     27.79 o 
   0   6   5     4403.19     4767.93     56.62 o 
   1   6   5      114.73      120.14      9.98 o 
   2   6   5     2258.36     2258.42     50.72 o 
   3   6   5       57.78       64.33     14.22 o 
   4   6   5      515.21      496.09     37.92 o 
   5   6   5       91.45       99.18     15.18 o 
   6   6   5       60.37       46.13     20.03 o 
   7   6   5       41.81       38.94     31.84 o 
  -9   7   5       13.75       46.30     19.11 o 
  -8   7   5        7.40       16.68     13.46 o 
  -7   7   5      198.56      202.06     15.37 o 
  -6   7   5       36.56       58.96     10.95 o 
  -5   7   5     1068.46     1045.58     64.41 o 
  -4   7   5      140.84      175.42     15.56 o 
  -3   7   5     2470.77     2239.78     32.75 o 
  -2   7   5      307.21      388.95     10.87 o 
  -1   7   5     3300.42     3213.74     40.51 o 
   0   7   5      245.62      337.80     11.95 o 
   1   7   5     2520.57     2567.61     50.82 o 
   2   7   5      161.98      174.88     12.46 o 
   3   7   5      693.92      715.10     38.46 o 
   4   7   5      126.50      120.16     18.58 o 
   5   7   5       51.95       58.31     14.94 o 
   6   7   5       39.11       22.06     26.97 o 
   7   7   5        0.30      -28.86     28.86 o 
  -8   8   5       80.15       92.59     18.70 o 
  -7   8   5      105.47      107.63     13.89 o 
  -6   8   5      564.32      569.44     31.26 o 
  -5   8   5      478.00      441.37     24.06 o 
  -4   8   5     1492.24     1372.62     44.77 o 
  -3   8   5      997.00      970.96     21.53 o 
  -2   8   5     1290.53     1186.31     18.96 o 
  -1   8   5      650.84      699.47     17.06 o 
   0   8   5      600.80      497.28     12.55 o 
   1   8   5      154.40      160.60     11.81 o 
   2   8   5      189.27      181.45     17.66 o 
   3   8   5       97.66       86.35     14.20 o 
   4   8   5        8.97        5.83     11.62 o 
   5   8   5       74.79       85.31     15.81 o 
   6   8   5       15.37       28.56     26.39 o 
  -8   9   5       12.68       23.81     16.70 o 
  -7   9   5       33.76       16.05     13.28 o 
  -6   9   5      143.02      162.02     16.09 o 
  -5   9   5      126.28      109.78     11.73 o 
  -4   9   5      703.33      703.54     21.08 o 
  -3   9   5      409.86      425.25     21.65 o 
  -2   9   5     1266.73     1249.66     20.31 o 
  -1   9   5      247.42      281.97     15.40 o 
   0   9   5      679.96      695.39     21.77 o 
   1   9   5       75.18       56.10     10.28 o 
   2   9   5      194.68      194.04     14.97 o 
   3   9   5      352.37      336.61     18.24 o 
   4   9   5       64.89       83.75     15.45 o 
   5   9   5      148.54      161.01     24.56 o 
   6   9   5       10.74       20.61     22.88 o 
  -8  10   5        0.87       16.27     17.33 o 
  -7  10   5       67.80       71.16     28.76 o 
  -6  10   5       14.80       -4.21     10.71 o 
  -5  10   5      338.73      324.14     15.84 o 
  -4  10   5      421.59      417.99     17.94 o 
  -3  10   5     1018.87     1051.83     30.64 o 
  -2  10   5     2473.07     2463.58     34.03 o 
  -1  10   5     1855.69     1910.41     32.08 o 
   0  10   5     3147.79     3162.55     49.71 o 
   1  10   5     1439.85     1373.02     23.20 o 
   2  10   5     1159.48     1108.19     27.28 o 
   3  10   5      342.43      339.88     22.46 o 
   4  10   5      164.46      165.52     16.40 o 
   5  10   5       22.77       19.16     20.21 o 
   6  10   5        6.60      -16.00     23.78 o 
  -8  11   5      103.47       84.32     19.11 o 
  -7  11   5       25.47       13.45     15.54 o 
  -6  11   5      402.10      441.12     22.90 o 
  -5  11   5      315.77      306.00     30.31 o 
  -4  11   5     1019.86     1075.15     33.64 o 
  -3  11   5     1891.75     1824.32     59.39 o 
  -2  11   5     1677.39     1763.12     27.19 o 
  -1  11   5     3995.34     4010.55     58.43 o 
   0  11   5     1423.31     1437.68     34.44 o 
   1  11   5     2719.17     2720.63     49.72 o 
   2  11   5      512.95      579.13     20.97 o 
   3  11   5      742.29      794.19     35.39 o 
   4  11   5       91.99       97.95     15.65 o 
   5  11   5       98.86      110.17     24.27 o 
   6  11   5       15.36        2.85     41.78 o 
  -8  12   5       13.46        2.37     48.86 o 
  -7  12   5       63.21      109.28     18.79 o 
  -6  12   5       66.43       71.55     15.59 o 
  -5  12   5       31.05       34.72     16.22 o 
  -4  12   5      274.37      293.33     21.86 o 
  -3  12   5       13.25       -6.09     10.03 o 
  -2  12   5      638.39      691.90     16.24 o 
  -1  12   5      237.25      236.54     12.54 o 
   0  12   5      586.64      594.42     18.34 o 
   1  12   5      400.53      426.24     19.03 o 
   2  12   5      251.86      229.07     16.32 o 
   3  12   5      256.35      269.29     33.58 o 
   4  12   5       77.02       80.40     21.67 o 
   5  12   5       81.31       86.70     55.11 o 
   6  12   5       17.88        4.35     26.04 o 
  -8  13   5       36.59      -13.58     23.85 o 
  -7  13   5      732.90      738.62     64.44 o 
  -6  13   5       40.84       29.68     14.67 o 
  -5  13   5     2846.96     2905.89     66.10 o 
  -4  13   5        1.19       22.23     15.40 o 
  -3  13   5     6246.99     6271.74     92.80 o 
  -2  13   5       79.29       55.33     11.79 o 
  -1  13   5     7033.51     6816.82     94.09 o 
   0  13   5      114.50      108.47     11.43 o 
   1  13   5     3602.75     3533.62     57.77 o 
   2  13   5       21.70       14.85     11.82 o 
   3  13   5      900.20      941.17     28.61 o 
   4  13   5        0.16      -15.87     17.92 o 
   5  13   5      136.34      122.84     25.14 o 
   6  13   5        1.40       14.92     24.97 o 
  -7  14   5      144.66      164.42     22.25 o 
  -6  14   5       10.57       23.39     19.61 o 
  -5  14   5      433.14      455.58     28.51 o 
  -4  14   5      155.95      160.46     23.90 o 
  -3  14   5      532.11      538.44     22.19 o 
  -2  14   5      876.75      867.34     25.83 o 
  -1  14   5      318.66      333.28     25.10 o 
   0  14   5     1551.17     1568.82     31.67 o 
   1  14   5      131.20      158.15     14.94 o 
   2  14   5     1000.26      991.77     28.18 o 
   3  14   5       40.12       41.22     14.80 o 
   4  14   5      288.70      307.57     53.19 o 
   5  14   5        8.08       -3.35     21.80 o 
  -7  15   5       94.32       87.56     19.03 o 
  -6  15   5      174.26      233.12     25.62 o 
  -5  15   5      410.18      402.79     28.34 o 
  -4  15   5      256.24      273.57     24.13 o 
  -3  15   5      778.52      732.52     25.81 o 
  -2  15   5      137.40      154.69     16.23 o 
  -1  15   5      711.19      681.20     19.02 o 
   0  15   5       11.42       15.00     14.13 o 
   1  15   5      402.00      361.41     23.75 o 
   2  15   5        8.54       -2.84     14.15 o 
   3  15   5      166.10      178.42     24.48 o 
   4  15   5       17.46       13.01     20.87 o 
   5  15   5       49.63       10.08     25.35 o 
  -7  16   5       64.66       38.47     38.96 o 
  -6  16   5       71.73      106.36     38.59 o 
  -5  16   5      398.36      402.90     29.80 o 
  -4  16   5      285.43      282.18     24.98 o 
  -3  16   5     1159.64     1107.09     31.61 o 
  -2  16   5      423.82      396.54     21.41 o 
  -1  16   5     1364.35     1258.66     26.07 o 
   0  16   5      349.66      382.50     16.77 o 
   1  16   5      637.83      663.13     36.80 o 
   2  16   5      180.21      171.00     17.13 o 
   3  16   5      127.29      132.88     23.52 o 
   4  16   5       45.52       56.47     46.50 o 
   5  16   5        9.35       -4.98     25.12 o 
  -7  17   5      100.57      145.56     44.69 o 
  -6  17   5        1.31        3.49     21.80 o 
  -5  17   5      237.67      307.49     28.87 o 
  -4  17   5        1.69       12.82     14.85 o 
  -3  17   5      215.18      252.24     20.06 o 
  -2  17   5        4.95        3.59     13.31 o 
  -1  17   5       64.67       67.68     20.22 o 
   0  17   5        9.26        5.04     20.17 o 
   1  17   5        7.19        7.66     12.52 o 
   2  17   5        0.70       -1.29     21.43 o 
   3  17   5        3.64      -18.96     18.96 o 
   4  17   5        4.12      -21.13     22.81 o 
   5  17   5        1.51      -10.96     30.74 o 
  -6  18   5        0.60      -22.13     22.13 o 
  -5  18   5       67.02       47.11     22.65 o 
  -4  18   5       33.59       28.63     15.86 o 
  -3  18   5       57.42       83.52     16.77 o 
  -2  18   5      191.17      169.50     26.77 o 
  -1  18   5        6.49       12.78     14.56 o 
   0  18   5      372.47      373.97     22.42 o 
   1  18   5        1.87       -2.20     13.23 o 
   2  18   5      266.68      277.62     36.17 o 
   3  18   5        3.35      -20.50     20.50 o 
   4  18   5       79.41       89.56     27.13 o 
  -6  19   5       14.22       19.88     25.26 o 
  -5  19   5       76.56       65.36     18.77 o 
  -4  19   5       38.43       34.75     17.46 o 
  -3  19   5      193.53      155.40     19.38 o 
  -2  19   5       51.24       59.65     16.17 o 
  -1  19   5      215.92      230.19     19.88 o 
   0  19   5       13.53       17.49     18.05 o 
   1  19   5      147.44      202.04     18.82 o 
   2  19   5        1.52      -10.55     18.92 o 
   3  19   5       82.58       72.10     24.27 o 
   4  19   5        5.68      -21.25     21.99 o 
  -5  20   5      116.22      116.36     21.45 o 
  -4  20   5       22.22       21.05     18.19 o 
  -3  20   5      311.05      325.43     39.08 o 
  -2  20   5       53.69       67.54     18.06 o 
  -1  20   5      319.48      370.29     25.16 o 
   0  20   5       74.01       60.68     20.82 o 
   1  20   5       94.45      104.08     36.26 o 
   2  20   5       88.96      110.86     26.88 o 
   3  20   5        4.63       -0.40     22.75 o 
  -5  21   5       12.28       -3.57     19.42 o 
  -4  21   5        6.85        2.95     18.11 o 
  -3  21   5       19.06       25.48     17.75 o 
  -2  21   5       32.43       49.53     28.32 o 
  -1  21   5        7.10       -3.09     20.05 o 
   0  21   5       78.96       83.24     21.63 o 
   1  21   5        0.27       31.06     20.65 o 
   2  21   5       89.06       88.32     51.04 o 
   3  21   5        0.05      -12.12     23.14 o 
  -4  22   5      101.28       89.36     20.72 o 
  -3  22   5        1.96      -14.27     18.31 o 
  -2  22   5       86.57      139.03     21.05 o 
  -1  22   5       19.35       26.04     21.18 o 
   0  22   5       49.18       33.62     38.19 o 
   1  22   5       23.73       48.84     42.26 o 
   2  22   5       11.95       46.74     23.82 o 
  -3  23   5       20.37       15.63     19.38 o 
  -2  23   5       21.76        7.72     18.85 o 
  -1  23   5       46.28       56.82     24.79 o 
   0  23   5        9.85      -10.65     37.45 o 
   1  23   5       36.42      -20.13     42.56 o 
  -2  24   5        2.11       16.34     20.60 o 
  -1  24   5       67.31       45.14     23.57 o 
   0  24   5       34.87       43.63     41.95 o 
  -9   0   6        0.42       21.38     21.34 o 
  -8   0   6      243.32      231.79     25.42 o 
  -7   0   6       42.27       54.69     25.01 o 
  -6   0   6     1894.12     1909.48     69.12 o 
  -5   0   6      641.65      654.07     22.79 o 
  -4   0   6     6058.69     5909.86    136.51 o 
  -3   0   6     3924.96     3961.40     69.44 o 
  -2   0   6     6272.31     6156.37    100.90 o 
  -1   0   6    10537.44    11198.39    271.61 o 
   0   0   6     1815.23     1657.81     32.74 o 
   1   0   6    10507.63    11093.19    246.15 o 
   2   0   6      275.80      249.12     26.97 o 
   3   0   6     4127.25     4093.31     74.04 o 
   4   0   6       16.26       41.27     19.41 o 
   5   0   6      765.89      875.44     47.88 o 
   6   0   6        0.65        1.22     25.27 o 
   7   0   6       76.71       46.19     31.56 o 
  -9   1   6        2.39       18.00     15.10 o 
  -8   1   6       86.10       62.85     14.96 o 
  -7   1   6        5.74       -3.57     14.78 o 
  -6   1   6      354.34      333.70     23.47 o 
  -5   1   6        4.49        9.06     16.54 o 
  -4   1   6      561.65      534.26     27.36 o 
  -3   1   6      162.55      185.70      9.62 o 
  -2   1   6      228.67      202.63      8.22 o 
  -1   1   6     1157.20     1250.02     18.92 o 
   0   1   6       39.37       31.25      5.10 o 
   1   1   6      553.92      646.99     14.05 o 
   2   1   6       42.35       37.13      6.37 o 
   3   1   6       24.26       29.31     12.46 o 
   4   1   6       11.59       -8.36     11.70 o 
   5   1   6        4.54       -4.05     32.55 o 
   6   1   6        0.84       16.40     17.62 o 
   7   1   6        4.31      -10.63     30.09 o 
  -9   2   6       15.37       46.27     15.70 o 
  -8   2   6       32.61       21.79     15.61 o 
  -7   2   6      131.41      146.21     13.37 o 
  -6   2   6      237.51      233.89     24.71 o 
  -5   2   6      747.26      739.24     34.65 o 
  -4   2   6      646.88      594.20     13.89 o 
  -3   2   6     2695.28     2658.13     35.07 o 
  -2   2   6     1026.80      984.98     19.78 o 
  -1   2   6     4131.77     4366.72     52.04 o 
   0   2   6      684.66      671.95     14.07 o 
   1   2   6     1687.26     1740.11     33.27 o 
   2   2   6       72.53       58.12      9.93 o 
   3   2   6      300.86      304.33     15.66 o 
   4   2   6        1.65        4.27     11.99 o 
   5   2   6       52.74       50.80     16.66 o 
   6   2   6        3.85       -0.58     17.35 o 
  -9   3   6        4.47       29.05     15.49 o 
  -8   3   6      244.03      256.18     24.45 o 
  -7   3   6       49.99       55.55     12.19 o 
  -6   3   6      720.47      662.90     26.92 o 
  -5   3   6      138.10      142.58     12.29 o 
  -4   3   6     1625.59     1566.07     30.11 o 
  -3   3   6      133.80      110.73      8.06 o 
  -2   3   6     3043.38     3180.99     39.96 o 
  -1   3   6      212.78      195.71      8.56 o 
   0   3   6     2929.80     3054.65     43.48 o 
   1   3   6      223.01      199.68     11.68 o 
   2   3   6     1002.04      969.30     27.31 o 
   3   3   6       62.55       49.21     10.96 o 
   4   3   6      186.10      187.82     15.42 o 
   5   3   6        3.28        9.09     19.03 o 
   6   3   6       24.08       34.50     20.87 o 
  -9   4   6       20.03       25.47     15.82 o 
  -8   4   6      286.99      280.73     22.66 o 
  -7   4   6       48.60       49.79     12.35 o 
  -6   4   6     2045.24     2130.26     42.98 o 
  -5   4   6       17.44       28.89     15.95 o 
  -4   4   6     6083.08     5987.09     71.69 o 
  -3   4   6      198.64      163.82      8.90 o 
  -2   4   6     8738.96     8990.11    101.52 o 
  -1   4   6     1837.85     1830.30     29.07 o 
   0   4   6     5183.29     5511.73     64.38 o 
   1   4   6     1870.48     1847.81     32.25 o 
   2   4   6     1206.72     1200.37     31.59 o 
   3   4   6      508.09      511.16     18.99 o 
   4   4   6      147.22      147.03     15.21 o 
   5   4   6       73.58       77.48     18.01 o 
   6   4   6       10.50       -2.96     19.23 o 
  -9   5   6        0.79       16.64     18.13 o 
  -8   5   6        0.73        5.58     14.11 o 
  -7   5   6        4.48      -10.43     10.43 o 
  -6   5   6       34.39       34.97     12.91 o 
  -5   5   6      102.86       92.35     21.42 o 
  -4   5   6      345.45      345.89     10.29 o 
  -3   5   6      638.61      626.61     14.27 o 
  -2   5   6      757.52      786.08     13.26 o 
  -1   5   6      991.89      948.49     27.09 o 
   0   5   6      751.28      732.24     15.52 o 
   1   5   6      434.75      433.40     22.10 o 
   2   5   6      643.49      609.70     23.83 o 
   3   5   6      118.82      117.69     20.86 o 
   4   5   6      286.04      280.11     17.81 o 
   5   5   6       31.94       25.31     16.36 o 
   6   5   6       56.34       39.68     40.48 o 
  -9   6   6       32.21       23.88     15.64 o 
  -8   6   6      344.96      382.37     20.57 o 
  -7   6   6      320.94      301.08     23.38 o 
  -6   6   6     2096.95     2085.25     42.27 o 
  -5   6   6     1740.44     1723.49     62.11 o 
  -4   6   6     7863.78     7750.60     81.40 o 
  -3   6   6     3950.87     4034.29     49.85 o 
  -2   6   6    13070.40    13345.19    175.98 o 
  -1   6   6     3035.02     3176.76     35.81 o 
   0   6   6     6269.06     6396.57     74.36 o 
   1   6   6     1207.64     1186.77     40.25 o 
   2   6   6      883.44      857.42     22.47 o 
   3   6   6      439.01      403.76     19.24 o 
   4   6   6       48.50       63.41     20.56 o 
   5   6   6      104.62      142.45     20.42 o 
   6   6   6        4.17       14.85     34.87 o 
  -9   7   6        0.37       13.61     15.65 o 
  -8   7   6       14.52       -8.34     23.55 o 
  -7   7   6        9.64       22.26     13.25 o 
  -6   7   6       55.37       55.88     13.04 o 
  -5   7   6      159.21      175.36     14.09 o 
  -4   7   6      116.40      111.80      9.89 o 
  -3   7   6      908.78      927.10     21.25 o 
  -2   7   6       69.24       66.00      6.09 o 
  -1   7   6     1245.40     1212.92     28.07 o 
   0   7   6       37.24       34.63      5.67 o 
   1   7   6      437.79      413.73     16.20 o 
   2   7   6       78.41       85.21     11.19 o 
   3   7   6       84.92       99.53     12.93 o 
   4   7   6       85.51       75.48     19.83 o 
   5   7   6       19.73       12.04     16.28 o 
   6   7   6       41.76       13.29     28.98 o 
  -8   8   6        1.15       -6.23     13.56 o 
  -7   8   6      143.86      143.27     14.56 o 
  -6   8   6       16.72       -6.57     11.87 o 
  -5   8   6      216.20      201.73     15.72 o 
  -4   8   6       68.29       56.31     10.26 o 
  -3   8   6       69.89       52.73      7.45 o 
  -2   8   6       18.49       27.66      5.96 o 
  -1   8   6       16.19       19.88      6.92 o 
   0   8   6      151.84      194.35      9.18 o 
   1   8   6       66.72       77.63     10.63 o 
   2   8   6      409.07      427.17     18.77 o 
   3   8   6       21.84        9.82     11.54 o 
   4   8   6      232.77      226.63     18.43 o 
   5   8   6        0.34       13.92     18.42 o 
   6   8   6       53.94       -8.75     27.30 o 
  -8   9   6       67.88       59.80     15.70 o 
  -7   9   6      278.27      315.76     19.21 o 
  -6   9   6      362.51      361.27     22.06 o 
  -5   9   6      989.38     1027.23     27.78 o 
  -4   9   6     1103.41     1035.29     22.34 o 
  -3   9   6     1903.49     1921.42     35.38 o 
  -2   9   6     1770.10     1799.43     26.61 o 
  -1   9   6     1997.83     1950.98     44.96 o 
   0   9   6     1587.53     1521.60     24.59 o 
   1   9   6     1115.27     1135.18     30.79 o 
   2   9   6      963.32      956.46     25.55 o 
   3   9   6      339.37      354.06     31.17 o 
   4   9   6      350.67      368.87     21.71 o 
   5   9   6       67.73       43.69     15.65 o 
   6   9   6       70.25       64.98     30.48 o 
  -8  10   6       83.98      107.29     19.15 o 
  -7  10   6       23.64       18.86     15.59 o 
  -6  10   6      445.11      538.54     27.98 o 
  -5  10   6      195.53      195.36     15.81 o 
  -4  10   6     1290.71     1333.18     26.03 o 
  -3  10   6      649.19      699.15     20.33 o 
  -2  10   6     1601.72     1601.11     28.57 o 
  -1  10   6      828.25      786.24     16.93 o 
   0  10   6      656.42      664.99     16.20 o 
   1  10   6      612.72      572.56     25.04 o 
   2  10   6       96.16       76.35     13.66 o 
   3  10   6      330.09      329.61     25.10 o 
   4  10   6       12.13       -5.68     13.59 o 
   5  10   6       90.71       89.31     23.31 o 
   6  10   6        4.60       -4.99     29.92 o 
  -8  11   6        0.54      -11.82     20.89 o 
  -7  11   6      196.75      169.11     23.95 o 
  -6  11   6       24.87        1.48     13.10 o 
  -5  11   6      925.68      943.67     50.31 o 
  -4  11   6      203.07      180.60     14.50 o 
  -3  11   6     1874.65     1938.48     94.34 o 
  -2  11   6      843.78      805.90     19.15 o 
  -1  11   6     1941.87     2007.61     49.80 o 
   0  11   6     1377.86     1379.86     29.67 o 
   1  11   6      888.57      838.95     24.21 o 
   2  11   6      713.69      684.15     25.73 o 
   3  11   6      119.30      129.92     15.71 o 
   4  11   6      155.87      128.31     16.70 o 
   5  11   6        0.22      -20.56     20.56 o 
   6  11   6       25.76       19.02     31.22 o 
  -8  12   6       45.74      117.43     25.10 o 
  -7  12   6      373.05      398.99     88.63 o 
  -6  12   6      133.87      156.46     39.20 o 
  -5  12   6      657.08      647.65     30.33 o 
  -4  12   6      122.56      164.65     15.38 o 
  -3  12   6      601.41      575.55     20.50 o 
  -2  12   6       60.67       84.48      9.33 o 
  -1  12   6      306.12      300.72     15.34 o 
   0  12   6      107.50      145.01     13.43 o 
   1  12   6       31.70       37.45     11.60 o 
   2  12   6      162.59      158.60     19.13 o 
   3  12   6       28.48       22.36     13.26 o 
   4  12   6       70.28       37.37     40.09 o 
   5  12   6       34.43      -22.54     22.71 o 
  -8  13   6        7.19       23.32     23.16 o 
  -7  13   6       79.17      112.60     22.91 o 
  -6  13   6       80.63       62.62     22.36 o 
  -5  13   6      412.45      433.45     27.68 o 
  -4  13   6      315.91      298.00     28.26 o 
  -3  13   6     1000.55     1027.99     28.09 o 
  -2  13   6      319.66      336.90     18.47 o 
  -1  13   6     1750.15     1761.02     33.36 o 
   0  13   6       26.93       52.06     11.56 o 
   1  13   6     1770.57     1617.92    115.20 o 
   2  13   6       24.71       18.29     12.29 o 
   3  13   6      841.19      831.63     28.35 o 
   4  13   6       43.37       47.96     22.16 o 
   5  13   6      189.78      186.90     77.23 o 
  -7  14   6       66.60       84.30     23.84 o 
  -6  14   6       78.57       74.66     19.97 o 
  -5  14   6      167.27      181.90     28.55 o 
  -4  14   6      780.04      813.58     41.79 o 
  -3  14   6      441.01      462.17     23.05 o 
  -2  14   6     2435.82     2454.36     46.42 o 
  -1  14   6      788.35      741.26     19.29 o 
   0  14   6     2746.79     2689.28     47.99 o 
   1  14   6      530.60      445.39     23.90 o 
   2  14   6     1415.23     1390.37     44.49 o 
   3  14   6      115.67      107.46     18.07 o 
   4  14   6      438.20      477.66     45.58 o 
   5  14   6        6.84        6.35     24.69 o 
  -7  15   6       34.32       71.88     24.32 o 
  -6  15   6      446.01      428.72     30.74 o 
  -5  15   6      114.72      137.83     21.18 o 
  -4  15   6     1498.99     1476.92     58.57 o 
  -3  15   6      127.63      137.23     16.44 o 
  -2  15   6     2641.49     2740.10     70.40 o 
  -1  15   6        9.07       25.94     11.17 o 
   0  15   6     2400.50     2391.49     44.88 o 
   1  15   6      127.91      116.35     14.74 o 
   2  15   6     1134.03     1127.22     49.47 o 
   3  15   6      210.43      165.29     48.12 o 
   4  15   6      229.74      242.83     30.05 o 
   5  15   6      103.38       36.57     25.80 o 
  -7  16   6       18.45       37.86     32.43 o 
  -6  16   6       13.96       -1.34     21.80 o 
  -5  16   6       35.22       15.01     18.79 o 
  -4  16   6       19.87       28.78     14.47 o 
  -3  16   6       20.32       35.08     14.55 o 
  -2  16   6       27.01        7.92     24.77 o 
  -1  16   6        9.19       16.76     13.82 o 
   0  16   6       11.87       12.92     11.95 o 
   1  16   6      136.21      129.32     21.50 o 
   2  16   6        4.44       12.34     13.94 o 
   3  16   6      187.40      167.51     24.92 o 
   4  16   6       22.78      -15.74     21.84 o 
  -7  17   6       14.83       27.60     24.79 o 
  -6  17   6       81.43       87.82     25.12 o 
  -5  17   6       51.67       49.92     16.54 o 
  -4  17   6      368.88      309.25     22.14 o 
  -3  17   6       92.26      105.09     23.25 o 
  -2  17   6      704.59      652.82     26.88 o 
  -1  17   6       75.10       64.45     15.90 o 
   0  17   6      488.74      431.81     21.74 o 
   1  17   6       42.57       45.76     14.58 o 
   2  17   6      113.05      131.03     17.57 o 
   3  17   6       24.87        7.91     35.80 o 
   4  17   6       10.33       43.14     25.42 o 
  -6  18   6        8.58       29.54     18.59 o 
  -5  18   6       38.30       52.03     31.99 o 
  -4  18   6       28.38       11.81     16.02 o 
  -3  18   6      114.37      101.18     17.79 o 
  -2  18   6       92.96      134.79     26.99 o 
  -1  18   6      133.98      113.70     17.57 o 
   0  18   6      154.39      172.65     17.34 o 
   1  18   6       60.86       79.84     18.46 o 
   2  18   6      104.42      143.43     23.75 o 
   3  18   6       15.46       -9.57     21.78 o 
   4  18   6       32.15       53.66     26.81 o 
  -6  19   6        0.78       39.63     29.31 o 
  -5  19   6       99.57      122.92     23.96 o 
  -4  19   6       18.63       39.29     17.59 o 
  -3  19   6      134.13      152.14     19.59 o 
  -2  19   6      160.83      178.92     26.71 o 
  -1  19   6       99.23      145.40     23.42 o 
   0  19   6      291.30      360.64     28.91 o 
   1  19   6       31.98       27.74     14.90 o 
   2  19   6      193.40      209.39     26.99 o 
   3  19   6        2.28       10.28     23.47 o 
  -5  20   6      187.25      170.01     22.18 o 
  -4  20   6       97.45       96.33     19.81 o 
  -3  20   6      390.85      348.99     24.74 o 
  -2  20   6      132.50      123.71     19.91 o 
  -1  20   6      392.42      360.68     55.44 o 
   0  20   6       59.07       70.95     21.22 o 
   1  20   6      199.64      210.81     34.29 o 
   2  20   6        4.26       21.33     21.89 o 
   3  20   6       50.26       15.61     23.61 o 
  -5  21   6       50.84       96.07     21.65 o 
  -4  21   6       69.51       32.57     19.31 o 
  -3  21   6      173.66      230.49     31.78 o 
  -2  21   6      133.30       92.19     18.92 o 
  -1  21   6      245.25      326.93     29.51 o 
   0  21   6      116.02      135.61     24.54 o 
   1  21   6      158.23      117.60     45.20 o 
   2  21   6       64.42       90.22     25.85 o 
  -4  22   6        4.99       -4.43     21.45 o 
  -3  22   6       24.51       15.35     19.26 o 
  -2  22   6        4.23       17.69     17.96 o 
  -1  22   6        0.46        2.48     32.82 o 
   0  22   6        7.26        8.14     34.21 o 
   1  22   6        6.81       16.78     38.86 o 
   2  22   6       10.10      -23.52     23.52 o 
  -3  23   6       56.71       75.74     21.55 o 
  -2  23   6       26.35       54.51     23.66 o 
  -1  23   6       47.70       50.13     23.17 o 
   0  23   6       28.80       45.04     40.74 o 
   1  23   6        3.47       -4.36     38.81 o 
  -1  24   6      372.79      398.40     61.38 o 
  -9   1   7        8.14        5.42     15.49 o 
  -8   1   7      243.25      270.00     28.95 o 
  -7   1   7      125.53      117.69     14.60 o 
  -6   1   7     1392.25     1351.04     29.48 o 
  -5   1   7      637.35      581.32     20.16 o 
  -4   1   7     3384.74     3333.66     44.26 o 
  -3   1   7     1292.64     1228.77     20.67 o 
  -2   1   7     3204.14     3073.55     39.65 o 
  -1   1   7     1287.16     1246.17     19.85 o 
   0   1   7      968.21      909.01     15.89 o 
   1   1   7      814.23      785.65     16.59 o 
   2   1   7      104.61       97.53     12.01 o 
   3   1   7      302.21      273.51     31.62 o 
   4   1   7        2.89       -7.13     13.43 o 
   5   1   7       55.85       64.98     17.51 o 
   6   1   7        1.55       16.14     19.12 o 
  -9   2   7       15.15       23.64     15.94 o 
  -8   2   7        8.83      -11.23     16.19 o 
  -7   2   7      180.65      189.57     17.99 o 
  -6   2   7        1.66        8.06      8.60 o 
  -5   2   7     1146.44     1140.43     30.70 o 
  -4   2   7      268.77      258.85     12.13 o 
  -3   2   7     3282.44     3213.00     41.85 o 
  -2   2   7     1254.66     1306.87     24.80 o 
  -1   2   7     3959.93     3910.55     48.10 o 
   0   2   7      903.51     1030.07     19.48 o 
   1   2   7     2193.54     2110.27     43.00 o 
   2   2   7      140.90      132.16     14.04 o 
   3   2   7      723.11      736.92     27.47 o 
   4   2   7        5.66        0.71     13.62 o 
   5   2   7      136.78      157.32     23.44 o 
   6   2   7        0.21      -18.01     18.01 o 
  -9   3   7       29.88       46.54     16.50 o 
  -8   3   7       87.59       99.32     27.63 o 
  -7   3   7       79.65      101.75     32.28 o 
  -6   3   7      536.26      528.56     20.96 o 
  -5   3   7      189.31      212.03     12.25 o 
  -4   3   7     1596.59     1651.22     32.75 o 
  -3   3   7      421.56      491.92     22.79 o 
  -2   3   7     1871.33     1955.05     27.66 o 
  -1   3   7      249.78      294.40      9.73 o 
   0   3   7      450.71      462.73     15.49 o 
   1   3   7        0.31       19.70      7.95 o 
   2   3   7        1.93       -1.42     10.54 o 
   3   3   7       47.24       40.58     11.05 o 
   4   3   7       12.34       22.30     14.45 o 
   5   3   7       33.64       47.10     18.09 o 
   6   3   7        6.71       24.62     19.86 o 
  -9   4   7       44.46       47.00     19.12 o 
  -8   4   7        8.16      -15.97     15.97 o 
  -7   4   7      469.18      489.02     24.68 o 
  -6   4   7        1.81       -7.99      9.52 o 
  -5   4   7     2589.24     2540.62     41.60 o 
  -4   4   7       20.44       13.41      7.11 o 
  -3   4   7     7230.02     7263.89     84.80 o 
  -2   4   7      168.97      191.01     16.60 o 
  -1   4   7     8436.29     8398.07    110.54 o 
   0   4   7      341.12      394.63     14.64 o 
   1   4   7     3994.81     3981.06     59.19 o 
   2   4   7      282.31      303.53     18.78 o 
   3   4   7      801.51      776.42     23.10 o 
   4   4   7      135.01      125.86     17.08 o 
   5   4   7       58.34       76.65     36.15 o 
   6   4   7       52.79       38.51     20.46 o 
  -9   5   7        0.01       25.74     18.48 o 
  -8   5   7       56.25       85.35     20.24 o 
  -7   5   7       12.51       27.90     14.88 o 
  -6   5   7      200.46      224.15     16.73 o 
  -5   5   7       61.17       67.49     11.85 o 
  -4   5   7      135.88      117.35     11.26 o 
  -3   5   7       53.09       21.00      7.59 o 
  -2   5   7       70.33      121.29      7.59 o 
  -1   5   7       12.89        6.29      5.77 o 
   0   5   7      101.24      169.45      6.25 o 
   1   5   7       14.83       15.12      8.37 o 
   2   5   7       10.11       10.16     12.32 o 
   3   5   7        7.60       10.23     12.91 o 
   4   5   7        2.26      -13.56     15.75 o 
   5   5   7        0.52        8.35     16.21 o 
   6   5   7        0.26       11.17     20.18 o 
  -9   6   7        4.53       31.94     18.95 o 
  -8   6   7        0.72        3.42     16.56 o 
  -7   6   7        4.98       -2.67     13.58 o 
  -6   6   7       10.18        6.40     11.02 o 
  -5   6   7        5.93       -1.07      8.39 o 
  -4   6   7      179.26      154.72     10.43 o 
  -3   6   7        1.37       21.96      5.70 o 
  -2   6   7      417.15      393.06     13.62 o 
  -1   6   7        2.06        5.93      5.89 o 
   0   6   7      196.25      207.15      8.49 o 
   1   6   7      106.68      122.40     11.53 o 
   2   6   7       16.30       12.67     10.01 o 
   3   6   7      167.53      173.04     15.17 o 
   4   6   7        0.71      -12.78     12.78 o 
   5   6   7       55.09       48.61     18.76 o 
   6   6   7        0.39        2.75     20.20 o 
  -9   7   7        4.40        6.41     19.15 o 
  -8   7   7       71.08       78.76     17.64 o 
  -7   7   7       14.62       22.94     17.62 o 
  -6   7   7      293.35      294.19     30.89 o 
  -5   7   7        2.25       -2.80      9.11 o 
  -4   7   7      764.61      731.55     18.43 o 
  -3   7   7       86.53       64.11      6.55 o 
  -2   7   7     1301.96     1288.04     20.86 o 
  -1   7   7      285.01      284.65     22.35 o 
   0   7   7      753.21      742.31     21.36 o 
   1   7   7      209.03      200.87     17.60 o 
   2   7   7       78.74       83.62     12.22 o 
   3   7   7      104.82      104.10     22.39 o 
   4   7   7        2.65        9.35     13.14 o 
   5   7   7       47.88       41.77     18.60 o 
   6   7   7        2.96        1.22     29.00 o 
  -8   8   7        2.42       -6.90     16.75 o 
  -7   8   7      230.58      223.65     19.87 o 
  -6   8   7       14.33       10.00     17.99 o 
  -5   8   7      953.51      963.48     23.07 o 
  -4   8   7       87.02       95.50      9.91 o 
  -3   8   7     2692.99     2753.32     37.19 o 
  -2   8   7      123.78      145.94     10.18 o 
  -1   8   7     3333.13     3391.94     44.27 o 
   0   8   7       25.61       48.45      7.03 o 
   1   8   7     1007.79      976.02     28.49 o 
   2   8   7        7.00       10.25     10.69 o 
   3   8   7       34.92       32.86     18.68 o 
   4   8   7       29.78       31.58     13.68 o 
   5   8   7        9.64       10.13     17.44 o 
   6   8   7       29.20       21.73     27.98 o 
  -8   9   7       13.08       27.52     18.14 o 
  -7   9   7        1.67       26.66     19.52 o 
  -6   9   7       18.40       36.00     13.96 o 
  -5   9   7       50.41       39.47     10.68 o 
  -4   9   7       14.09        6.40      8.12 o 
  -3   9   7      286.03      298.70     17.55 o 
  -2   9   7       54.12       43.59      7.49 o 
  -1   9   7      125.87      121.90     10.60 o 
   0   9   7       24.94       15.01      9.20 o 
   1   9   7        8.80       21.13     10.14 o 
   2   9   7       30.35       35.18     11.87 o 
   3   9   7       33.12       32.67     13.58 o 
   4   9   7       72.94       35.39     19.11 o 
   5   9   7        3.66      -18.59     18.59 o 
   6   9   7       20.99       13.11     30.41 o 
  -8  10   7       35.17       39.44     18.00 o 
  -7  10   7      605.61      623.92     58.02 o 
  -6  10   7      302.35      233.53     18.58 o 
  -5  10   7     1956.67     1926.12     34.91 o 
  -4  10   7     1345.25     1268.96     25.90 o 
  -3  10   7     2116.23     2051.95     57.94 o 
  -2  10   7     3517.36     3556.78     53.33 o 
  -1  10   7      425.38      403.01     13.15 o 
   0  10   7     4452.29     4344.00     66.17 o 
   1  10   7       12.75       17.93     12.48 o 
   2  10   7     2283.32     2173.12     66.13 o 
   3  10   7       70.06       62.56     18.02 o 
   4  10   7      425.37      385.10     22.65 o 
   5  10   7       47.99       -6.40     21.00 o 
  -8  11   7       34.84       57.58     24.11 o 
  -7  11   7       74.93       69.75     17.76 o 
  -6  11   7      338.75      348.27     21.42 o 
  -5  11   7      216.29      202.30     14.80 o 
  -4  11   7     1139.69     1158.70     24.88 o 
  -3  11   7      352.89      386.09     21.97 o 
  -2  11   7     1381.99     1389.47     27.41 o 
  -1  11   7      168.36      177.49     10.84 o 
   0  11   7      733.30      775.03     41.01 o 
   1  11   7        4.02        7.49     14.24 o 
   2  11   7      246.57      237.24     17.38 o 
   3  11   7       10.85       -2.23     13.31 o 
   4  11   7       52.48       58.71     24.82 o 
   5  11   7        5.23       -7.77     22.71 o 
  -8  12   7       31.92       41.88     23.42 o 
  -7  12   7      114.73       84.88     22.50 o 
  -6  12   7      165.90      161.11     18.21 o 
  -5  12   7       68.64       87.12     14.72 o 
  -4  12   7      464.21      440.51     20.88 o 
  -3  12   7        1.85       -2.02     10.25 o 
  -2  12   7      591.51      534.29     17.60 o 
  -1  12   7       11.12        9.86      8.56 o 
   0  12   7      317.39      311.19     17.37 o 
   1  12   7        7.60        6.27     11.60 o 
   2  12   7       76.23       76.68     14.10 o 
   3  12   7        0.56        7.29     14.35 o 
   4  12   7       11.93      -11.09     15.05 o 
   5  12   7        0.21       -7.41     22.94 o 
  -8  13   7        9.09       23.20     23.94 o 
  -7  13   7       64.14       73.65     22.60 o 
  -6  13   7       15.01       -0.53     14.53 o 
  -5  13   7      284.67      290.83     20.15 o 
  -4  13   7       10.91       17.71     12.22 o 
  -3  13   7      670.95      659.83     23.01 o 
  -2  13   7       14.10       29.96     11.79 o 
  -1  13   7      700.41      684.82     18.45 o 
   0  13   7       53.23      108.13     16.79 o 
   1  13   7      319.30      327.58     19.12 o 
   2  13   7       82.05       76.60     17.40 o 
   3  13   7       71.26       41.18     15.64 o 
   4  13   7       47.10       60.55     22.20 o 
   5  13   7        7.73       16.28     37.05 o 
  -7  14   7      259.24      264.15     28.55 o 
  -6  14   7        0.06       24.32     16.02 o 
  -5  14   7     1123.59     1222.19     34.30 o 
  -4  14   7      117.09      110.58     15.43 o 
  -3  14   7     2040.53     2120.99     76.22 o 
  -2  14   7      591.25      572.17     29.16 o 
  -1  14   7     1564.45     1554.86     30.68 o 
   0  14   7      878.54      820.75     25.37 o 
   1  14   7      524.46      556.90     23.43 o 
   2  14   7      476.80      497.45     42.49 o 
   3  14   7       73.50       57.79     16.75 o 
   4  14   7      109.02      150.40     88.61 o 
   5  14   7        2.20       37.05     25.08 o 
  -7  15   7      162.11      154.42     27.63 o 
  -6  15   7        8.88       57.05     20.75 o 
  -5  15   7      319.14      304.49     21.64 o 
  -4  15   7       51.93       86.57     16.10 o 
  -3  15   7      252.13      284.73     25.10 o 
  -2  15   7       73.28       63.53     14.11 o 
  -1  15   7       60.56       63.42     12.36 o 
   0  15   7       42.37       67.24     13.30 o 
   1  15   7        0.14      -12.02     12.71 o 
   2  15   7       15.59        8.28     16.26 o 
   3  15   7       15.52       15.09     20.60 o 
   4  15   7        2.24        8.88     32.25 o 
  -7  16   7      202.24      227.78     23.64 o 
  -6  16   7       74.89       72.56     18.58 o 
  -5  16   7      447.11      430.62     25.05 o 
  -4  16   7      180.39      151.46     26.14 o 
  -3  16   7      645.78      692.68     26.85 o 
  -2  16   7      160.16      154.99     17.50 o 
  -1  16   7      547.41      566.20     82.87 o 
   0  16   7       29.31       48.51     13.52 o 
   1  16   7      208.44      204.48     18.40 o 
   2  16   7        1.68      -14.81     14.81 o 
   3  16   7       35.60        7.65     21.82 o 
   4  16   7        4.39       -8.62     41.16 o 
  -6  17   7       27.03       22.66     18.41 o 
  -5  17   7       21.60       14.99     17.19 o 
  -4  17   7      169.09      183.38     23.02 o 
  -3  17   7       22.64       -2.90     14.15 o 
  -2  17   7      468.09      445.65     25.99 o 
  -1  17   7        4.96       22.70     18.55 o 
   0  17   7      499.16      575.65     24.88 o 
   1  17   7        0.47       12.20     17.38 o 
   2  17   7      203.03      230.23     22.62 o 
   3  17   7        1.69       -4.97     41.38 o 
   4  17   7       30.68       36.31     26.40 o 
  -6  18   7        1.04       -3.69     18.19 o 
  -5  18   7       39.16       49.91     18.45 o 
  -4  18   7        0.55        6.55     18.82 o 
  -3  18   7       55.22       91.83     17.80 o 
  -2  18   7        2.68       -6.65     15.18 o 
  -1  18   7       13.11       12.20     17.41 o 
   0  18   7        1.79       13.73     14.09 o 
   1  18   7        6.38      -13.83     13.83 o 
   2  18   7        0.44      -19.68     41.38 o 
   3  18   7       20.29       16.09     31.43 o 
  -6  19   7        3.22        9.50     30.56 o 
  -5  19   7       23.70       46.74     19.18 o 
  -4  19   7        4.45       -7.24     17.03 o 
  -3  19   7      108.87       99.61     19.36 o 
  -2  19   7        3.10       11.35     16.77 o 
  -1  19   7      185.05      196.03     25.27 o 
   0  19   7       13.36       24.17     25.17 o 
   1  19   7      104.28      127.27     18.45 o 
   2  19   7       15.93       23.83     21.57 o 
   3  19   7       16.11       -6.23     36.70 o 
  -5  20   7      215.55      278.35     26.24 o 
  -4  20   7       41.74       61.04     19.26 o 
  -3  20   7      407.37      427.29     26.66 o 
  -2  20   7      193.77      217.53     26.61 o 
  -1  20   7      395.47      437.77     31.88 o 
   0  20   7      222.05      229.01     45.20 o 
   1  20   7      175.28      143.50     25.48 o 
   2  20   7       80.01       72.95     25.04 o 
  -5  21   7       18.03       -9.71     19.29 o 
  -4  21   7        7.64       12.21     18.25 o 
  -3  21   7       58.62       41.13     19.67 o 
  -2  21   7        3.47       19.02     21.97 o 
  -1  21   7       70.94       79.01     23.54 o 
   0  21   7       59.40       66.55     23.16 o 
   1  21   7       43.73      -17.84     40.38 o 
   2  21   7       86.29       81.39     26.27 o 
  -4  22   7        0.71      -15.14     19.29 o 
  -3  22   7       27.68       14.64     24.07 o 
  -2  22   7       13.95       23.50     22.60 o 
  -1  22   7        1.59       25.89     47.36 o 
   0  22   7       33.28       35.51     24.29 o 
   1  22   7        8.75       20.65     42.27 o 
  -3  23   7       44.33       79.55     53.60 o 
  -2  23   7      104.56      137.65     27.00 o 
  -1  23   7       44.40       63.67     42.56 o 
   0  23   7       85.80       72.47     39.90 o 
  -9   0   8       22.49       41.99     22.45 o 
  -8   0   8      526.55      586.87     50.40 o 
  -7   0   8      221.08      271.58     36.51 o 
  -6   0   8     1908.92     2019.35     47.51 o 
  -5   0   8     1086.01     1054.09     39.89 o 
  -4   0   8     4182.54     4194.18     76.37 o 
  -3   0   8     2741.41     2876.30     55.37 o 
  -2   0   8     4942.78     5209.16     89.37 o 
  -1   0   8     2196.53     2270.70     44.88 o 
   0   0   8     2709.42     2837.03     54.86 o 
   1   0   8      435.95      492.54     21.90 o 
   2   0   8      599.46      639.44     36.16 o 
   3   0   8        7.59        1.73     18.39 o 
   4   0   8       53.13       81.15     23.50 o 
   5   0   8       12.71       14.78     25.30 o 
   6   0   8        2.58      -13.27     28.75 o 
  -9   1   8        1.00      -15.25     15.25 o 
  -8   1   8       36.66       42.60     21.72 o 
  -7   1   8       54.21       66.08     24.49 o 
  -6   1   8      173.67      180.77     12.27 o 
  -5   1   8      639.32      621.54     22.38 o 
  -4   1   8      353.74      345.57     12.83 o 
  -3   1   8     2639.06     2744.37     37.75 o 
  -2   1   8      278.52      250.18     10.30 o 
  -1   1   8     4149.49     4295.32     53.09 o 
   0   1   8      103.73      102.54      7.31 o 
   1   1   8     2467.34     2532.24     45.45 o 
   2   1   8        0.30      -13.94     15.36 o 
   3   1   8      623.11      610.91     27.60 o 
   4   1   8       23.87       33.08     15.26 o 
   5   1   8       70.95       50.92     22.07 o 
   6   1   8       23.65       23.29     20.78 o 
  -9   2   8        1.33       -8.81     17.42 o 
  -8   2   8      224.42      206.02     22.04 o 
  -7   2   8        8.37       35.00     13.37 o 
  -6   2   8      964.55      941.55     29.70 o 
  -5   2   8       36.49       46.16      9.43 o 
  -4   2   8     2666.21     2675.69     37.84 o 
  -3   2   8      131.54      145.26      9.07 o 
  -2   2   8     3537.34     3746.73     47.60 o 
  -1   2   8       60.18       74.20      7.11 o 
   0   2   8     1673.59     1747.65     29.12 o 
   1   2   8        7.45       -9.95     12.15 o 
   2   2   8      339.98      331.60     18.62 o 
   3   2   8       38.20       46.08     14.38 o 
   4   2   8       31.52       57.30     16.72 o 
   5   2   8       19.49       38.62     18.92 o 
   6   2   8        0.22       19.71     34.76 o 
  -9   3   8       29.02       41.92     21.42 o 
  -8   3   8      120.84      142.87     20.23 o 
  -7   3   8      380.19      387.34     22.18 o 
  -6   3   8      389.75      426.25     20.52 o 
  -5   3   8     2296.63     2301.20     45.60 o 
  -4   3   8      712.15      736.64     19.26 o 
  -3   3   8     5875.47     5825.96     70.36 o 
  -2   3   8      576.97      575.47     13.96 o 
  -1   3   8     5751.74     5741.46     68.47 o 
   0   3   8       48.66       59.38      6.77 o 
   1   3   8     2522.76     2430.04     41.02 o 
   2   3   8       26.98       33.20     13.29 o 
   3   3   8      755.88      713.85     29.12 o 
   4   3   8       43.70       33.24     32.19 o 
   5   3   8      163.87      213.42     23.76 o 
   6   3   8       14.14        4.94     20.28 o 
  -9   4   8        4.24       19.38     19.08 o 
  -8   4   8       93.61      133.14     17.21 o 
  -7   4   8      119.50      111.85     18.64 o 
  -6   4   8      444.44      477.25     24.34 o 
  -5   4   8      703.05      752.83     20.70 o 
  -4   4   8     1256.92     1181.89     24.21 o 
  -3   4   8     1525.24     1594.07     25.39 o 
  -2   4   8     1254.93     1234.91     21.07 o 
  -1   4   8     1539.70     1688.60     25.59 o 
   0   4   8      200.87      188.78     14.30 o 
   1   4   8      733.65      779.31     23.64 o 
   2   4   8        5.20        8.48      9.85 o 
   3   4   8      125.88      154.53     17.59 o 
   4   4   8       15.38        1.12     14.31 o 
   5   4   8        1.55       34.83     18.60 o 
   6   4   8        5.32        7.13     20.46 o 
  -9   5   8      182.61      170.71     29.71 o 
  -8   5   8        3.04        9.02     13.46 o 
  -7   5   8      572.62      554.42     21.80 o 
  -6   5   8       47.31       36.50     10.97 o 
  -5   5   8      747.89      735.99     26.49 o 
  -4   5   8      462.48      471.11     15.54 o 
  -3   5   8      395.67      400.17     12.59 o 
  -2   5   8     1620.97     1650.12     25.65 o 
  -1   5   8      194.92      182.15      9.91 o 
   0   5   8     1308.54     1336.66     18.55 o 
   1   5   8      115.30      126.92     15.89 o 
   2   5   8      270.27      278.48     16.68 o 
   3   5   8       20.43       13.81     11.70 o 
   4   5   8       12.62       -8.87     14.29 o 
   5   5   8        0.86      -13.47     16.89 o 
   6   5   8        0.06       -1.37     21.41 o 
  -9   6   8        6.60       17.33     18.88 o 
  -8   6   8       94.22      117.10     22.41 o 
  -7   6   8       57.26       73.13     13.61 o 
  -6   6   8      613.49      585.11     19.55 o 
  -5   6   8      132.57      161.07     12.16 o 
  -4   6   8     2086.38     1945.90     29.62 o 
  -3   6   8       63.27       66.52      6.67 o 
  -2   6   8     4314.36     4083.65     46.12 o 
  -1   6   8       14.30        7.79      6.51 o 
   0   6   8     4381.79     4335.59     70.36 o 
   1   6   8       49.95       71.03     10.83 o 
   2   6   8     1694.27     1741.12     57.75 o 
   3   6   8       80.66       90.05     13.97 o 
   4   6   8      246.97      331.41     25.02 o 
   5   6   8       36.99       55.90     19.75 o 
  -9   7   8        1.39       21.55     15.79 o 
  -8   7   8      162.54      167.09     20.12 o 
  -7   7   8       32.99       32.72     12.69 o 
  -6   7   8      489.73      473.87     28.17 o 
  -5   7   8      228.11      225.18     19.56 o 
  -4   7   8      488.80      476.48     18.97 o 
  -3   7   8      794.51      748.16     16.04 o 
  -2   7   8       68.98       59.26      9.90 o 
  -1   7   8     1449.99     1366.95     25.61 o 
   0   7   8        0.37       -7.64      8.53 o 
   1   7   8     1018.25      968.18     25.01 o 
   2   7   8        3.10       13.96     17.13 o 
   3   7   8      225.04      235.65     17.74 o 
   4   7   8       13.34       32.05     17.27 o 
   5   7   8        7.38        2.46     17.68 o 
  -8   8   8        1.27       -2.65     13.96 o 
  -7   8   8       27.86       27.13     13.08 o 
  -6   8   8        7.73       -9.69     10.98 o 
  -5   8   8      116.37      112.46     12.04 o 
  -4   8   8      132.55       99.18     11.75 o 
  -3   8   8      353.77      379.76     13.36 o 
  -2   8   8      536.50      509.54     16.48 o 
  -1   8   8      493.87      515.57     17.11 o 
   0   8   8      842.34      856.40     24.85 o 
   1   8   8      213.30      194.13     14.80 o 
   2   8   8      555.31      538.38     21.19 o 
   3   8   8       24.07       17.87     13.53 o 
   4   8   8      158.69      163.48     21.52 o 
   5   8   8        0.50       -3.45     20.46 o 
  -8   9   8        8.84       18.95     15.02 o 
  -7   9   8      292.95      280.64     21.55 o 
  -6   9   8        2.21       -0.17     11.24 o 
  -5   9   8      613.09      577.08     23.82 o 
  -4   9   8        0.25       -8.37      8.37 o 
  -3   9   8      760.82      744.91     33.89 o 
  -2   9   8       10.98       31.85      9.58 o 
  -1   9   8      689.05      690.82     20.21 o 
   0   9   8      150.71      175.14     13.80 o 
   1   9   8      444.20      418.34     19.47 o 
   2   9   8      264.25      257.05     17.89 o 
   3   9   8      142.19      169.38     17.85 o 
   4   9   8      167.69      158.46     18.74 o 
   5   9   8       22.24       52.70     21.59 o 
  -8  10   8       30.64       46.15     21.09 o 
  -7  10   8       23.38       33.97     14.13 o 
  -6  10   8      177.34      203.64     15.84 o 
  -5  10   8       28.71       33.24     10.73 o 
  -4  10   8      589.23      575.74     18.19 o 
  -3  10   8       13.40       19.29     12.18 o 
  -2  10   8     1205.20     1174.17     21.22 o 
  -1  10   8       15.04       27.87      9.70 o 
   0  10   8     1234.09     1226.44     45.21 o 
   1  10   8       44.73       58.66     12.77 o 
   2  10   8      464.53      484.05     22.76 o 
   3  10   8       37.93       28.28     16.80 o 
   4  10   8       48.99       71.27     16.65 o 
   5  10   8        6.65      -16.47     28.37 o 
  -8  11   8        1.18       -9.69     17.07 o 
  -7  11   8       74.46       77.38     15.16 o 
  -6  11   8        8.03        6.26     12.51 o 
  -5  11   8      135.31      126.08     13.43 o 
  -4  11   8       25.71       28.86     12.01 o 
  -3  11   8       47.28       60.36     10.27 o 
  -2  11   8       10.26        2.16      7.44 o 
  -1  11   8       52.95       54.05      8.94 o 
   0  11   8       20.84       38.59     11.47 o 
   1  11   8      198.57      159.80     15.73 o 
   2  11   8       47.99       55.64     13.74 o 
   3  11   8       70.11       53.26     16.32 o 
   4  11   8       20.57       -6.24     15.90 o 
   5  11   8        4.57        7.01     26.75 o 
  -8  12   8        4.94       -6.47     18.01 o 
  -7  12   8       80.60       97.06     16.62 o 
  -6  12   8       28.85       49.85     13.35 o 
  -5  12   8      334.12      346.04     17.76 o 
  -4  12   8      443.49      430.52     18.23 o 
  -3  12   8      858.54      877.68     25.45 o 
  -2  12   8     1293.32     1369.63     35.01 o 
  -1  12   8      821.60      848.15     24.56 o 
   0  12   8     1343.79     1286.81     45.69 o 
   1  12   8      171.76      159.67     15.58 o 
   2  12   8      763.78      755.42     26.99 o 
   3  12   8        0.55      -14.67     17.71 o 
   4  12   8      282.37      248.72     22.48 o 
   5  12   8        2.25      -17.03     27.70 o 
  -8  13   8       16.63       40.32     19.90 o 
  -7  13   8      420.40      439.80     26.80 o 
  -6  13   8      121.58       98.56     17.80 o 
  -5  13   8      992.12     1012.86     30.73 o 
  -4  13   8      189.35      167.34     16.02 o 
  -3  13   8     1126.76     1165.82     30.92 o 
  -2  13   8       43.04       63.07     12.56 o 
  -1  13   8      373.02      379.21     18.96 o 
   0  13   8        0.17       -5.54     11.34 o 
   1  13   8        9.73       23.19     13.10 o 
   2  13   8        0.01        3.40     13.97 o 
   3  13   8        7.11       -0.29     16.06 o 
   4  13   8        0.19      -15.84     21.07 o 
  -7  14   8       87.61       67.35     19.21 o 
  -6  14   8      103.83       85.60     17.81 o 
  -5  14   8      382.63      360.99     22.26 o 
  -4  14   8      154.18      154.33     16.20 o 
  -3  14   8     1151.17     1108.98     30.23 o 
  -2  14   8      170.28      200.60     24.76 o 
  -1  14   8     1539.58     1470.56     47.65 o 
   0  14   8      140.85      136.52     16.69 o 
   1  14   8      764.77      790.05     27.57 o 
   2  14   8       38.81       43.11     15.36 o 
   3  14   8      142.59      134.46     18.72 o 
   4  14   8        0.20      -22.54     22.54 o 
  -7  15   8       89.86      103.64     20.80 o 
  -6  15   8       32.60       35.36     23.46 o 
  -5  15   8      330.38      324.47     22.07 o 
  -4  15   8       11.88        2.85     15.42 o 
  -3  15   8      567.85      577.71     25.11 o 
  -2  15   8        1.19       -0.42     12.88 o 
  -1  15   8      548.06      485.45     21.96 o 
   0  15   8        4.62        6.54     12.66 o 
   1  15   8      302.15      298.87     20.51 o 
   2  15   8        0.11      -14.09     14.09 o 
   3  15   8       86.64       94.38     60.54 o 
   4  15   8        0.82      -26.20     26.20 o 
  -7  16   8       29.54       60.80     20.56 o 
  -6  16   8      128.83      139.01     21.14 o 
  -5  16   8      128.65      151.69     22.14 o 
  -4  16   8      343.99      398.38     23.63 o 
  -3  16   8      236.61      240.05     20.13 o 
  -2  16   8      543.86      580.63     51.83 o 
  -1  16   8      189.38      220.63     55.06 o 
   0  16   8      430.91      425.86     22.38 o 
   1  16   8       64.86       67.41     16.23 o 
   2  16   8      132.40      144.34     19.41 o 
   3  16   8        8.35        8.45     22.82 o 
  -6  17   8       10.86       24.29     18.39 o 
  -5  17   8       32.59       36.46     17.52 o 
  -4  17   8        2.58      -12.99     15.64 o 
  -3  17   8       16.87       27.53     20.85 o 
  -2  17   8       17.33       18.25     21.82 o 
  -1  17   8        5.43       -1.63     19.09 o 
   0  17   8      101.06       96.81     16.64 o 
   1  17   8        2.03       -0.34     14.43 o 
   2  17   8      124.29      102.46     19.41 o 
   3  17   8        1.10       12.00     23.49 o 
  -6  18   8      214.28      246.64     33.78 o 
  -5  18   8       25.13       23.93     17.90 o 
  -4  18   8      551.10      569.90     28.97 o 
  -3  18   8       69.35      123.60     18.94 o 
  -2  18   8      742.71      778.63     38.34 o 
  -1  18   8       64.85      121.43     23.33 o 
   0  18   8      503.43      494.75     32.61 o 
   1  18   8       21.63       44.81     16.02 o 
   2  18   8      173.36      155.17     26.74 o 
   3  18   8        2.13      -34.37     40.27 o 
  -6  19   8       42.15       65.54     36.12 o 
  -5  19   8       13.95        9.22     19.96 o 
  -4  19   8       81.93       99.31     19.89 o 
  -3  19   8       15.65       11.83     17.13 o 
  -2  19   8       49.34       26.76     20.06 o 
  -1  19   8        3.39       26.46     45.47 o 
   0  19   8        1.84       -8.08     21.22 o 
   1  19   8        1.86       -5.35     15.94 o 
   2  19   8        7.52      -21.38     21.38 o 
  -5  20   8       26.40       10.41     19.58 o 
  -4  20   8        9.98      -12.07     24.76 o 
  -3  20   8       62.22       82.15     19.17 o 
  -2  20   8        1.29       24.79     23.74 o 
  -1  20   8       73.80       92.70     24.17 o 
   0  20   8        9.58       -6.43     21.77 o 
   1  20   8       35.30       32.55     22.14 o 
   2  20   8        5.00       28.12     23.83 o 
  -4  21   8        2.71        3.22     19.64 o 
  -3  21   8      160.88      131.91     25.64 o 
  -2  21   8        0.80      -14.91     20.94 o 
  -1  21   8      120.56      126.26     27.13 o 
   0  21   8       11.21       15.32     28.92 o 
   1  21   8       54.21       61.10     42.82 o 
  -3  22   8      253.83      293.89     71.92 o 
  -2  22   8      104.61       68.50     25.27 o 
  -1  22   8      193.38      197.55     29.83 o 
   0  22   8      150.65      127.15     28.14 o 
  -9   1   9       24.19       25.81     18.66 o 
  -8   1   9      116.14      121.83     24.83 o 
  -7   1   9       51.54       62.98     14.28 o 
  -6   1   9      363.38      380.01     19.17 o 
  -5   1   9       45.06       43.71      9.33 o 
  -4   1   9      723.05      718.81     17.69 o 
  -3   1   9       20.32        7.66      7.12 o 
  -2   1   9      816.27      800.18     17.19 o 
  -1   1   9       17.81       -1.00      6.14 o 
   0   1   9      443.08      449.58     21.62 o 
   1   1   9       22.72       11.68     12.93 o 
   2   1   9      130.45      150.80     16.73 o 
   3   1   9       12.05       31.85     14.39 o 
   4   1   9       28.07       22.92     15.67 o 
   5   1   9        3.89       22.88     18.81 o 
  -9   2   9        3.54       19.02     19.65 o 
  -8   2   9      217.31      246.50     31.49 o 
  -7   2   9       89.91       81.91     15.16 o 
  -6   2   9      590.62      592.80     22.74 o 
  -5   2   9      785.63      741.16     19.13 o 
  -4   2   9      704.46      699.92     17.76 o 
  -3   2   9     3132.96     3049.85     41.72 o 
  -2   2   9      424.56      406.83     12.90 o 
  -1   2   9     5353.78     5354.27     65.30 o 
   0   2   9      130.45      120.62     11.25 o 
   1   2   9     3632.94     3725.11     69.29 o 
   2   2   9       15.34       17.97     12.32 o 
   3   2   9     1194.67     1255.50     76.23 o 
   4   2   9        0.99        2.26     15.89 o 
   5   2   9      222.97      276.04     27.27 o 
  -9   3   9        9.01       12.35     19.55 o 
  -8   3   9        0.01       -1.20     15.94 o 
  -7   3   9       60.48       50.86     14.25 o 
  -6   3   9       26.99       12.83     11.97 o 
  -5   3   9      163.40      152.93     12.55 o 
  -4   3   9      235.79      265.09     12.24 o 
  -3   3   9       75.84       85.08      8.55 o 
  -2   3   9      675.35      705.86     16.14 o 
  -1   3   9       23.55       20.37      6.79 o 
   0   3   9      913.45      914.26     25.06 o 
   1   3   9      168.20      204.41     21.37 o 
   2   3   9      579.89      592.11     26.66 o 
   3   3   9      124.00      110.32     18.19 o 
   4   3   9      179.98      170.84     29.74 o 
   5   3   9       43.80       64.64     26.42 o 
  -9   4   9       29.66       44.46     20.40 o 
  -8   4   9       15.15       21.38     13.82 o 
  -7   4   9      174.76      147.06     14.97 o 
  -6   4   9       13.77       -0.96     16.02 o 
  -5   4   9      693.44      723.43     23.07 o 
  -4   4   9        3.97        9.43      7.78 o 
  -3   4   9     1644.35     1594.64     26.18 o 
  -2   4   9       71.95       67.09      8.00 o 
  -1   4   9     2131.36     2051.57     34.37 o 
   0   4   9      230.53      228.27     18.29 o 
   1   4   9     1383.90     1397.12     32.13 o 
   2   4   9      180.01      151.72     14.14 o 
   3   4   9      407.63      359.20     24.58 o 
   4   4   9       77.75       44.28     18.19 o 
   5   4   9       55.06       46.64     19.76 o 
  -9   5   9        1.08       -5.98     18.36 o 
  -8   5   9      113.41      129.45     16.60 o 
  -7   5   9        2.16       -5.54     11.73 o 
  -6   5   9      363.16      363.56     18.51 o 
  -5   5   9       11.36        4.25     11.29 o 
  -4   5   9      715.57      702.06     23.66 o 
  -3   5   9       11.01        3.62      7.23 o 
  -2   5   9      759.83      795.69     18.90 o 
  -1   5   9       40.90       43.29     11.16 o 
   0   5   9      428.46      485.27     20.92 o 
   1   5   9      145.55      146.50     12.99 o 
   2   5   9      134.77      166.16     14.63 o 
   3   5   9       84.68       94.39     17.81 o 
   4   5   9       26.64       25.91     25.66 o 
   5   5   9       16.48       11.77     19.76 o 
  -9   6   9       14.81       17.54     19.99 o 
  -8   6   9       82.64      101.83     15.98 o 
  -7   6   9       23.12       11.03     15.15 o 
  -6   6   9      300.96      308.97     17.11 o 
  -5   6   9        0.07        6.99      9.59 o 
  -4   6   9      679.96      635.98     21.94 o 
  -3   6   9      144.99      122.15      9.62 o 
  -2   6   9     1071.45     1039.72     19.23 o 
  -1   6   9      496.49      444.15     16.36 o 
   0   6   9      736.63      759.89     21.87 o 
   1   6   9      388.60      397.31     24.21 o 
   2   6   9       90.24       91.30     20.84 o 
   3   6   9      107.97      112.18     18.15 o 
   4   6   9        5.46       -8.85     17.83 o 
   5   6   9       15.98       28.48     19.50 o 
  -9   7   9       10.55       47.43     16.96 o 
  -8   7   9      146.76      146.80     17.37 o 
  -7   7   9      104.48      109.37     17.32 o 
  -6   7   9      851.21      809.02     33.99 o 
  -5   7   9      308.36      310.60     26.39 o 
  -4   7   9     2226.27     2108.26     39.77 o 
  -3   7   9      133.89      116.57      8.27 o 
  -2   7   9     3107.54     3016.49     40.66 o 
  -1   7   9      106.26      109.75      9.77 o 
   0   7   9     2620.82     2624.38     45.50 o 
   1   7   9      423.74      435.70     27.82 o 
   2   7   9     1330.05     1307.69     31.74 o 
   3   7   9      208.97      182.42     17.70 o 
   4   7   9      350.19      345.72     33.34 o 
   5   7   9       46.17       -8.19     19.62 o 
  -8   8   9       61.28       65.93     16.70 o 
  -7   8   9      124.13      158.22     16.19 o 
  -6   8   9      313.34      320.68     21.14 o 
  -5   8   9      645.94      619.26     19.53 o 
  -4   8   9      677.58      653.60     18.90 o 
  -3   8   9     1406.71     1422.97     22.41 o 
  -2   8   9      349.78      330.71     11.88 o 
  -1   8   9     1881.04     1928.19     32.06 o 
   0   8   9        6.35       12.07     10.19 o 
   1   8   9     1519.03     1495.80     33.35 o 
   2   8   9       13.16        9.64     13.08 o 
   3   8   9      588.88      537.77     25.17 o 
   4   8   9        4.02        1.88     18.25 o 
   5   8   9       89.85       99.85     22.63 o 
  -8   9   9        8.17        5.04     14.52 o 
  -7   9   9       18.33       12.11     13.54 o 
  -6   9   9      125.50      120.05     13.78 o 
  -5   9   9       15.83       33.05     10.62 o 
  -4   9   9      794.91      794.49     20.65 o 
  -3   9   9       25.47       37.77      7.11 o 
  -2   9   9     1446.02     1451.35     24.47 o 
  -1   9   9       72.90      110.47     19.16 o 
   0   9   9      588.49      605.61     21.19 o 
   1   9   9       16.43        7.70     13.57 o 
   2   9   9       17.91       20.19     15.92 o 
   3   9   9       14.70       16.71     14.27 o 
   4   9   9        9.77       21.37     18.59 o 
   5   9   9       25.55       20.86     20.86 o 
  -8  10   9        2.37       21.16     15.15 o 
  -7  10   9       58.56       66.98     14.26 o 
  -6  10   9        5.49       13.65     12.32 o 
  -5  10   9      449.92      494.16     19.47 o 
  -4  10   9       51.68       41.57     10.20 o 
  -3  10   9     1482.21     1440.05     39.49 o 
  -2  10   9       15.52       15.15      7.44 o 
  -1  10   9     1719.58     1678.90     34.47 o 
   0  10   9       30.18       46.12     19.89 o 
   1  10   9      672.64      676.92     36.19 o 
   2  10   9       48.03       43.43     14.41 o 
   3  10   9      130.81      127.97     27.14 o 
   4  10   9        7.84       -2.48     17.75 o 
  -8  11   9       81.92       85.98     17.72 o 
  -7  11   9        8.61       22.74     14.33 o 
  -6  11   9      518.45      502.13     21.54 o 
  -5  11   9        5.49        9.31     11.94 o 
  -4  11   9     1869.58     1747.35     32.19 o 
  -3  11   9       36.54       27.71     11.04 o 
  -2  11   9     2969.00     2846.79     58.13 o 
  -1  11   9      102.36       96.41     12.70 o 
   0  11   9     1730.50     1723.34     69.54 o 
   1  11   9       76.49       71.99     13.96 o 
   2  11   9      329.84      329.83     30.61 o 
   3  11   9       35.66       10.39     15.46 o 
   4  11   9       17.19      -18.57     18.57 o 
  -8  12   9       16.34       25.03     16.99 o 
  -7  12   9       17.42       22.92     15.85 o 
  -6  12   9       63.33       80.80     14.00 o 
  -5  12   9       42.79       55.37     12.77 o 
  -4  12   9       70.03       66.60     12.09 o 
  -3  12   9       26.48       34.88     12.10 o 
  -2  12   9       21.44       27.59     11.91 o 
  -1  12   9        0.71        8.46     10.56 o 
   0  12   9        1.93        7.98     11.91 o 
   1  12   9        0.68       -7.98     11.86 o 
   2  12   9        0.25       -4.60     14.33 o 
   3  12   9        0.06      -15.38     15.38 o 
   4  12   9        0.46       -1.89     23.13 o 
  -7  13   9       25.26       47.79     18.59 o 
  -6  13   9      328.97      346.75     20.49 o 
  -5  13   9      130.94      156.93     17.48 o 
  -4  13   9     1071.98     1140.44     31.42 o 
  -3  13   9      301.18      358.90     20.05 o 
  -2  13   9     1446.89     1558.40     35.02 o 
  -1  13   9      262.94      254.38     17.02 o 
   0  13   9      786.97      742.50     32.31 o 
   1  13   9       61.58       65.63     14.93 o 
   2  13   9      182.17      183.80     19.72 o 
   3  13   9        1.01       -8.10     31.83 o 
   4  13   9       16.44        9.32     38.61 o 
  -7  14   9       30.00       24.57     18.26 o 
  -6  14   9       40.51       47.45     17.40 o 
  -5  14   9       50.99       41.87     15.58 o 
  -4  14   9       61.63       48.45     17.00 o 
  -3  14   9       60.02       84.56     14.38 o 
  -2  14   9       22.33       10.32     16.15 o 
  -1  14   9       30.15       40.36     12.79 o 
   0  14   9        1.17       -2.39     12.62 o 
   1  14   9        5.89      -12.85     12.85 o 
   2  14   9        3.51        2.36     15.80 o 
   3  14   9        1.52      -19.12     20.67 o 
   4  14   9        2.95      -28.54     59.61 o 
  -7  15   9       87.67       85.86     21.56 o 
  -6  15   9        2.48        1.87     17.04 o 
  -5  15   9      146.07      164.87     18.61 o 
  -4  15   9      125.51      104.79     16.68 o 
  -3  15   9      128.42      150.78     21.91 o 
  -2  15   9      415.20      437.65     41.16 o 
  -1  15   9       60.31       44.55     19.48 o 
   0  15   9      392.52      333.25     27.83 o 
   1  15   9        5.68      -13.74     13.74 o 
   2  15   9      179.94      184.17     20.55 o 
   3  15   9        1.89       -1.25     16.61 o 
  -7  16   9       16.40       17.60     18.40 o 
  -6  16   9        0.50        9.97     19.05 o 
  -5  16   9       52.64       54.46     17.31 o 
  -4  16   9        2.12       29.91     15.75 o 
  -3  16   9       71.43       76.21     18.45 o 
  -2  16   9        4.16       -0.87     19.71 o 
  -1  16   9       84.76       79.80     22.27 o 
   0  16   9        4.61       15.80     14.10 o 
   1  16   9       91.92       97.46     17.19 o 
   2  16   9        9.90       29.68     17.37 o 
   3  16   9       52.11       33.07     61.94 o 
  -6  17   9      105.02      104.64     20.85 o 
  -5  17   9      414.62      418.37     41.51 o 
  -4  17   9      322.04      334.80     25.65 o 
  -3  17   9      270.76      342.78     23.54 o 
  -2  17   9      558.27      595.40     34.83 o 
  -1  17   9       15.92       -2.97     20.91 o 
   0  17   9      568.52      604.84     26.11 o 
   1  17   9       26.27        2.51     16.09 o 
   2  17   9      308.40      328.55     25.07 o 
   3  17   9       29.95       27.72     28.62 o 
  -6  18   9       12.04       15.10     19.70 o 
  -5  18   9       33.33       28.26     18.77 o 
  -4  18   9       29.23       48.47     18.58 o 
  -3  18   9      123.61      130.95     24.20 o 
  -2  18   9       27.33       45.34     21.78 o 
  -1  18   9      109.77      104.89     30.12 o 
   0  18   9       11.11        9.03     52.41 o 
   1  18   9       22.90       29.72     16.63 o 
   2  18   9        3.91      -20.14     21.18 o 
  -5  19   9        6.76       20.55     18.81 o 
  -4  19   9      143.51      134.58     21.05 o 
  -3  19   9        7.42        6.86     20.94 o 
  -2  19   9      132.88      120.97     32.62 o 
  -1  19   9        2.64       -3.15     21.85 o 
   0  19   9       61.28       50.10     33.91 o 
   1  19   9        0.02      -14.79     16.26 o 
   2  19   9       14.17       16.44     24.40 o 
  -5  20   9       82.20       76.30     37.24 o 
  -4  20   9       30.29       71.10     33.30 o 
  -3  20   9       77.50      141.38     33.72 o 
  -2  20   9       74.86       85.47     56.78 o 
  -1  20   9       40.28       56.90     24.46 o 
   0  20   9       83.98       70.41     24.74 o 
   1  20   9       15.53       -3.60     24.89 o 
  -4  21   9       32.25       24.66     20.87 o 
  -3  21   9       33.17       23.34     24.09 o 
  -2  21   9       71.06      147.64     39.65 o 
  -1  21   9        0.44        3.67     22.75 o 
   0  21   9       42.31       42.12     24.89 o 
  -2  22   9        2.98      -23.55     23.55 o 
  -1  22   9       85.38       88.56     36.65 o 
  -9   0  10       66.77       61.22     25.79 o 
  -8   0  10       44.13       85.72     31.64 o 
  -7   0  10      317.66      359.22     41.12 o 
  -6   0  10      300.46      338.82     41.73 o 
  -5   0  10      990.76      946.90     53.62 o 
  -4   0  10     1283.82     1275.65     34.75 o 
  -3   0  10     1834.31     1742.36     40.79 o 
  -2   0  10     2761.86     2773.96     55.49 o 
  -1   0  10     1802.23     1741.69     39.52 o 
   0   0  10     2952.78     2973.16     57.89 o 
   1   0  10      758.05      711.00     38.14 o 
   2   0  10     1671.42     1739.48     64.88 o 
   3   0  10       96.97      122.62     27.82 o 
   4   0  10      578.53      602.83     48.96 o 
   5   0  10        0.19       -8.20     27.04 o 
  -9   1  10       12.82       18.03     27.89 o 
  -8   1  10       44.06       24.78     22.76 o 
  -7   1  10       88.67       91.54     21.63 o 
  -6   1  10      265.15      253.81     14.38 o 
  -5   1  10      377.13      361.10     15.42 o 
  -4   1  10      749.89      726.59     18.48 o 
  -3   1  10      563.89      583.25     16.45 o 
  -2   1  10      985.28      982.67     20.16 o 
  -1   1  10      196.87      217.78     11.10 o 
   0   1  10      505.20      486.55     14.17 o 
   1   1  10        2.70       15.29     16.23 o 
   2   1  10       99.21      121.57     17.58 o 
   3   1  10       31.79       36.66     16.27 o 
   4   1  10       15.19       24.91     17.22 o 
   5   1  10       21.34       17.61     20.57 o 
  -9   2  10       10.96        0.13     18.37 o 
  -8   2  10        2.33        5.94     18.09 o 
  -7   2  10       52.36       69.52     15.45 o 
  -6   2  10       26.43       31.22     12.79 o 
  -5   2  10      112.57      123.93     12.42 o 
  -4   2  10      107.35       99.28      9.95 o 
  -3   2  10      144.00      129.12     12.84 o 
  -2   2  10      275.81      296.24     12.59 o 
  -1   2  10      204.27      202.22     10.70 o 
   0   2  10      264.69      266.58     17.10 o 
   1   2  10      281.72      283.11     20.83 o 
   2   2  10       99.49      110.40     17.88 o 
   3   2  10      207.84      203.66     21.48 o 
   4   2  10       17.94       36.46     18.82 o 
   5   2  10       74.94       75.43     22.58 o 
  -9   3  10       34.94       58.38     21.02 o 
  -8   3  10      596.46      569.82     30.90 o 
  -7   3  10      331.39      294.63     20.27 o 
  -6   3  10     1803.80     1802.28     39.58 o 
  -5   3  10     1413.22     1392.05     27.85 o 
  -4   3  10     2354.16     2319.20     35.75 o 
  -3   3  10     3207.90     3123.24     43.44 o 
  -2   3  10     1048.63     1026.17     20.59 o 
  -1   3  10     3171.64     3249.75     49.18 o 
   0   3  10      108.51      106.83     13.21 o 
   1   3  10     1045.44     1094.88     26.61 o 
   2   3  10        3.74       11.99     14.57 o 
   3   3  10       80.66      106.01     18.89 o 
   4   3  10       13.67       -6.22     16.88 o 
   5   3  10        1.95        2.57     19.97 o 
  -9   4  10        6.65       46.64     25.56 o 
  -8   4  10       15.68       15.00     14.02 o 
  -7   4  10        1.81       21.12     12.89 o 
  -6   4  10      187.93      195.02     17.25 o 
  -5   4  10       18.79       20.03     15.03 o 
  -4   4  10      474.14      452.32     23.47 o 
  -3   4  10       28.49       22.37      8.01 o 
  -2   4  10      203.90      183.80     12.88 o 
  -1   4  10       61.32       65.27      9.12 o 
   0   4  10        1.71        0.99     11.05 o 
   1   4  10      111.00      123.41     13.14 o 
   2   4  10       44.06       40.91     14.93 o 
   3   4  10       50.24       40.52     15.30 o 
   4   4  10       40.91       61.09     19.60 o 
   5   4  10        4.65        1.85     20.41 o 
  -9   5  10       12.06        2.44     19.59 o 
  -8   5  10        1.22        0.40     13.78 o 
  -7   5  10       23.98       14.14     12.89 o 
  -6   5  10       49.66       39.44     11.77 o 
  -5   5  10       47.75       37.59     12.74 o 
  -4   5  10      471.21      475.78     16.02 o 
  -3   5  10      200.25      207.49     11.44 o 
  -2   5  10     1144.83     1217.56     22.80 o 
  -1   5  10      372.61      355.48     18.83 o 
   0   5  10      836.41      840.51     23.72 o 
   1   5  10      152.31      148.53     28.46 o 
   2   5  10      275.00      253.48     21.06 o 
   3   5  10       13.63       -3.23     15.87 o 
   4   5  10       59.82       29.61     19.20 o 
   5   5  10        0.25      -13.76     24.93 o 
  -9   6  10       44.22       71.86     21.54 o 
  -8   6  10       42.82       61.94     17.41 o 
  -7   6  10      175.02      209.07     17.30 o 
  -6   6  10      253.35      224.95     16.10 o 
  -5   6  10      538.07      549.39     19.24 o 
  -4   6  10      483.50      464.14     15.76 o 
  -3   6  10      907.13      841.96     21.65 o 
  -2   6  10      236.33      259.17     12.11 o 
  -1   6  10      536.77      468.38     21.47 o 
   0   6  10       39.59       46.25     11.32 o 
   1   6  10       88.13       84.12     13.27 o 
   2   6  10       10.24       19.28     13.15 o 
   3   6  10        5.63        2.81     16.00 o 
   4   6  10        2.87       27.17     28.73 o 
  -8   7  10      127.73      137.89     29.20 o 
  -7   7  10      151.30      153.21     16.45 o 
  -6   7  10      361.54      349.75     18.22 o 
  -5   7  10      710.07      673.21     20.83 o 
  -4   7  10      297.72      299.24     18.21 o 
  -3   7  10     1253.71     1164.87     25.23 o 
  -2   7  10        7.55        7.08      6.95 o 
  -1   7  10      889.74      838.08     27.72 o 
   0   7  10      477.65      492.34     20.56 o 
   1   7  10      335.23      324.60     22.83 o 
   2   7  10      545.98      573.23     23.71 o 
   3   7  10       86.42       72.29     19.05 o 
   4   7  10      166.44      134.50     22.94 o 
  -8   8  10       78.34       87.15     17.08 o 
  -7   8  10       32.95       32.11     13.72 o 
  -6   8  10      323.39      336.71     18.38 o 
  -5   8  10       15.88       17.73     10.62 o 
  -4   8  10      677.03      628.66     29.58 o 
  -3   8  10        3.12        8.33      6.98 o 
  -2   8  10      746.72      709.31     17.63 o 
  -1   8  10       20.10       19.48     10.63 o 
   0   8  10      398.01      416.71     39.97 o 
   1   8  10       18.16       18.97     12.56 o 
   2   8  10       75.57       54.78     14.87 o 
   3   8  10       10.48       -6.07     22.39 o 
   4   8  10        1.75       19.68     20.10 o 
  -8   9  10       34.07       36.40     16.27 o 
  -7   9  10        6.82       23.98     14.28 o 
  -6   9  10      308.44      306.87     17.97 o 
  -5   9  10       22.06       26.63     11.48 o 
  -4   9  10     1009.25      992.43     23.37 o 
  -3   9  10       21.95       22.11      9.44 o 
  -2   9  10     1286.18     1270.79     30.71 o 
  -1   9  10       21.21       19.57     12.97 o 
   0   9  10      583.81      606.77     23.75 o 
   1   9  10       39.37       32.49     13.35 o 
   2   9  10       74.13       70.17     15.30 o 
   3   9  10       40.93        6.10     18.25 o 
   4   9  10        0.28       -7.83     40.74 o 
  -8  10  10        0.02      -15.04     15.04 o 
  -7  10  10       49.60       82.85     15.73 o 
  -6  10  10       12.28       21.84     13.07 o 
  -5  10  10      237.69      243.37     16.05 o 
  -4  10  10      168.70      144.83     12.79 o 
  -3  10  10      565.59      559.15     17.83 o 
  -2  10  10      613.33      558.59     14.90 o 
  -1  10  10      476.55      498.78     26.15 o 
   0  10  10      624.80      605.52     22.95 o 
   1  10  10      132.07      130.52     15.80 o 
   2  10  10      208.18      176.47     18.34 o 
   3  10  10       18.93       13.76     17.89 o 
   4  10  10       31.67       33.92     22.38 o 
  -8  11  10       42.77       57.98     17.04 o 
  -7  11  10        8.66       21.64     15.20 o 
  -6  11  10       84.86       78.91     14.44 o 
  -5  11  10        1.90       12.96     11.60 o 
  -4  11  10       81.70       76.58     11.90 o 
  -3  11  10        3.36       -2.12      9.84 o 
  -2  11  10        2.46       -8.16     10.03 o 
  -1  11  10        2.11       -4.81     11.02 o 
   0  11  10       92.03       72.42     14.13 o 
   1  11  10        6.06       -1.13     13.12 o 
   2  11  10      135.63      108.41     17.36 o 
   3  11  10       22.69       15.45     17.07 o 
   4  11  10       37.20       34.90     21.68 o 
  -8  12  10       12.60        4.27     18.08 o 
  -7  12  10      234.14      224.60     21.88 o 
  -6  12  10       47.47       24.75     19.17 o 
  -5  12  10      223.50      257.14     16.92 o 
  -4  12  10      147.36      139.96     13.64 o 
  -3  12  10       35.66       27.87     13.31 o 
  -2  12  10      392.30      401.56     43.57 o 
  -1  12  10        6.51       19.78     11.59 o 
   0  12  10      426.22      405.47     21.59 o 
   1  12  10        4.06        3.36     14.04 o 
   2  12  10      137.24      144.23     27.86 o 
   3  12  10        4.62      -28.52     28.52 o 
   4  12  10       13.29       -3.52     30.58 o 
  -7  13  10      125.52      108.12     17.73 o 
  -6  13  10      231.25      246.79     18.83 o 
  -5  13  10      256.54      255.70     21.25 o 
  -4  13  10      360.80      388.02     25.18 o 
  -3  13  10      111.59       93.51     15.32 o 
  -2  13  10      347.68      341.86     26.56 o 
  -1  13  10       10.29       -0.52     12.09 o 
   0  13  10      296.95      252.21     18.85 o 
   1  13  10       89.64       72.03     15.78 o 
   2  13  10      160.09      168.73     22.66 o 
   3  13  10       46.76       25.12     17.65 o 
  -7  14  10        6.22        6.03     20.89 o 
  -6  14  10      192.08      211.08     21.44 o 
  -5  14  10       55.90       69.50     16.96 o 
  -4  14  10      659.32      644.69     27.00 o 
  -3  14  10      122.95       98.42     16.23 o 
  -2  14  10      703.40      699.20     44.33 o 
  -1  14  10       48.25       33.81     14.01 o 
   0  14  10      296.03      339.69     24.46 o 
   1  14  10        1.62       -2.30     14.52 o 
   2  14  10       80.11       67.90     19.12 o 
   3  14  10       17.17        4.45     18.38 o 
  -7  15  10       35.88       24.36     19.27 o 
  -6  15  10       38.27       72.10     19.12 o 
  -5  15  10       77.96       59.00     21.25 o 
  -4  15  10      169.69      205.06     19.70 o 
  -3  15  10       54.78       46.77     15.34 o 
  -2  15  10      362.93      363.91     28.79 o 
  -1  15  10        4.35      -22.24     32.48 o 
   0  15  10      289.16      297.27     21.22 o 
   1  15  10        8.34      -14.58     14.58 o 
   2  15  10       88.01      101.12     19.15 o 
   3  15  10        3.55      -12.26     18.76 o 
  -6  16  10        0.79       30.70     18.56 o 
  -5  16  10      142.13      140.56     19.34 o 
  -4  16  10       19.41       42.58     16.61 o 
  -3  16  10      145.56      173.76     24.67 o 
  -2  16  10       27.68       55.92     24.53 o 
  -1  16  10       75.34      101.92     23.97 o 
   0  16  10        8.60       30.81     18.00 o 
   1  16  10       13.55      -16.05     17.74 o 
   2  16  10        1.23       -2.88     17.00 o 
  -6  17  10        0.16        7.32     18.22 o 
  -5  17  10       31.58       63.66     18.72 o 
  -4  17  10       13.75        2.39     22.58 o 
  -3  17  10       35.55       32.31     21.57 o 
  -2  17  10       35.89       45.16     22.77 o 
  -1  17  10       25.91       29.21     22.29 o 
   0  17  10       41.94       50.54     16.32 o 
   1  17  10       12.08       16.39     17.35 o 
   2  17  10       34.31       37.16     31.49 o 
  -5  18  10      147.91      161.96     22.21 o 
  -4  18  10      531.58      564.11     29.57 o 
  -3  18  10      136.52      170.62     49.82 o 
  -2  18  10      735.26      778.33    102.87 o 
  -1  18  10       42.94       10.12     23.03 o 
   0  18  10      549.17      568.51     36.89 o 
   1  18  10        3.27      -10.13     16.34 o 
  -5  19  10      108.22      102.98     22.12 o 
  -4  19  10        6.54       22.92     24.49 o 
  -3  19  10      214.84      249.24     32.93 o 
  -2  19  10        6.97        0.34     22.87 o 
  -1  19  10      155.39      201.83     29.24 o 
   0  19  10        5.02       20.75     23.75 o 
   1  19  10       38.30       31.71     18.75 o 
  -4  20  10       52.59       92.05     27.38 o 
  -3  20  10        0.18      -21.97     21.97 o 
  -2  20  10       87.11       94.01     25.69 o 
  -1  20  10        5.82      -20.86     20.86 o 
   0  20  10       50.84        0.95     31.29 o 
  -3  21  10       14.73      -13.49     23.09 o 
  -2  21  10       44.36       97.97     26.25 o 
  -1  21  10       20.18        0.58     25.29 o 
  -9   1  11      105.67      153.39     23.22 o 
  -8   1  11       17.74       11.51     22.48 o 
  -7   1  11      818.44      871.02     39.31 o 
  -6   1  11       83.12       86.17     12.05 o 
  -5   1  11     3172.05     3199.25     52.05 o 
  -4   1  11      234.76      217.86     13.08 o 
  -3   1  11     6079.60     6011.47     75.14 o 
  -2   1  11      302.91      282.67     13.21 o 
  -1   1  11     5507.59     5603.55     77.79 o 
   0   1  11      179.53      166.00     13.52 o 
   1   1  11     2390.84     2488.69     57.74 o 
   2   1  11       66.91       64.81     19.77 o 
   3   1  11      509.54      546.42     73.87 o 
   4   1  11       18.52       11.34     22.44 o 
  -9   2  11       62.53       41.53     28.74 o 
  -8   2  11      117.67      110.02     24.93 o 
  -7   2  11      268.32      307.31     41.82 o 
  -6   2  11      151.96      179.17     22.65 o 
  -5   2  11      463.79      468.93     17.60 o 
  -4   2  11       15.82       22.54      9.34 o 
  -3   2  11      331.46      356.96     14.66 o 
  -2   2  11      258.30      266.94     15.30 o 
  -1   2  11       82.74      110.72      9.82 o 
   0   2  11      375.06      404.95     17.87 o 
   1   2  11        1.55       -1.87     23.77 o 
   2   2  11      167.05      136.32     20.11 o 
   3   2  11       20.08       34.34     17.69 o 
   4   2  11       48.56       80.78     43.33 o 
  -9   3  11        0.67       18.91     20.86 o 
  -8   3  11       49.64       35.48     30.40 o 
  -7   3  11        6.75        0.19     15.08 o 
  -6   3  11      105.74      103.47     22.93 o 
  -5   3  11       21.08       16.79     10.55 o 
  -4   3  11       80.88       72.13     10.68 o 
  -3   3  11       41.78       52.67      9.38 o 
  -2   3  11        0.40       -7.19      8.09 o 
  -1   3  11       96.13       89.69     14.83 o 
   0   3  11       33.93       24.42     12.45 o 
   1   3  11      137.96      138.74     20.50 o 
   2   3  11       25.43       38.75     16.78 o 
   3   3  11       63.95       59.65     17.86 o 
   4   3  11        5.90       51.87     20.44 o 
  -9   4  11       41.77       53.97     20.78 o 
  -8   4  11      252.72      270.89     24.71 o 
  -7   4  11      216.12      230.30     17.56 o 
  -6   4  11      871.70      950.71     29.70 o 
  -5   4  11      524.29      511.69     22.83 o 
  -4   4  11     1640.47     1613.36     28.81 o 
  -3   4  11      468.84      477.75     15.94 o 
  -2   4  11     1319.42     1279.38     24.19 o 
  -1   4  11      142.18      163.35     13.86 o 
   0   4  11      308.57      302.92     25.03 o 
   1   4  11       32.13       59.04     16.59 o 
   2   4  11        5.22       -3.34     14.98 o 
   3   4  11       12.00       29.64     17.46 o 
   4   4  11        7.32      -10.13     30.94 o 
  -8   5  11       41.27       57.59     15.58 o 
  -7   5  11      543.35      616.74     24.03 o 
  -6   5  11      184.28      201.94     18.09 o 
  -5   5  11     2615.28     2456.15     47.37 o 
  -4   5  11      408.85      397.44     15.76 o 
  -3   5  11     5397.84     5127.55     65.71 o 
  -2   5  11      315.91      301.51     13.40 o 
  -1   5  11     4630.96     4450.59     79.90 o 
   0   5  11       14.34       -5.90     10.14 o 
   1   5  11     1698.32     1677.33     36.03 o 
   2   5  11       51.13       60.77     17.76 o 
   3   5  11      302.38      311.20     27.10 o 
   4   5  11       53.60       84.86     22.40 o 
  -8   6  11        4.17       24.85     15.10 o 
  -7   6  11       44.34       73.39     14.40 o 
  -6   6  11       42.10       19.04     12.58 o 
  -5   6  11        6.19      -10.35     10.35 o 
  -4   6  11      236.27      241.42     13.28 o 
  -3   6  11      133.45      156.76     15.34 o 
  -2   6  11      536.40      519.21     15.80 o 
  -1   6  11      440.62      384.00     34.16 o 
   0   6  11      400.58      372.41     18.71 o 
   1   6  11      309.73      299.12     18.39 o 
   2   6  11       81.83      113.64     19.58 o 
   3   6  11      115.52      101.30     20.39 o 
   4   6  11        0.72      -16.86     17.98 o 
  -8   7  11       81.24       91.58     17.23 o 
  -7   7  11      246.94      255.02     18.90 o 
  -6   7  11      395.74      412.17     29.23 o 
  -5   7  11      490.51      445.63     26.31 o 
  -4   7  11     1043.74     1005.13     30.15 o 
  -3   7  11      676.72      669.00     16.00 o 
  -2   7  11     1011.92      965.51     18.37 o 
  -1   7  11      510.44      521.92     32.81 o 
   0   7  11      217.75      262.04     17.19 o 
   1   7  11      154.31      172.35     37.57 o 
   2   7  11        1.11       13.81     17.20 o 
   3   7  11       19.58       11.94     18.61 o 
   4   7  11        8.23       -8.80     19.98 o 
  -8   8  11      145.79      168.70     19.06 o 
  -7   8  11        5.02      -10.48     13.43 o 
  -6   8  11      521.92      521.01     21.59 o 
  -5   8  11       92.24       81.57     13.38 o 
  -4   8  11     1351.75     1276.09     42.96 o 
  -3   8  11      258.08      269.02     16.45 o 
  -2   8  11     2195.26     2059.68     35.44 o 
  -1   8  11      124.72      135.31     13.92 o 
   0   8  11     1638.02     1605.81     35.71 o 
   1   8  11        6.89       -7.67     12.87 o 
   2   8  11      543.50      529.33     31.46 o 
   3   8  11        0.34      -26.08     26.08 o 
   4   8  11      104.99       70.44     36.06 o 
  -8   9  11       19.89       21.24     17.46 o 
  -7   9  11       51.10       53.24     15.35 o 
  -6   9  11       77.50       76.81     13.97 o 
  -5   9  11       61.88       55.90     15.44 o 
  -4   9  11       59.28       79.02     11.32 o 
  -3   9  11        1.04       -3.01      9.32 o 
  -2   9  11        7.70       14.83     11.03 o 
  -1   9  11       29.88       29.23     18.39 o 
   0   9  11        0.26       -2.47     11.74 o 
   1   9  11        3.77      -15.89     16.31 o 
   2   9  11        5.44       -4.20     15.16 o 
   3   9  11       11.10      -18.80     18.80 o 
   4   9  11        8.46       26.16     22.10 o 
  -8  10  11       79.81       60.08     17.49 o 
  -7  10  11        4.50       11.94     14.40 o 
  -6  10  11      378.71      394.43     20.17 o 
  -5  10  11        1.14       10.61     11.39 o 
  -4  10  11      628.83      685.14     20.71 o 
  -3  10  11        2.24        9.47      9.66 o 
  -2  10  11      349.12      406.49     19.56 o 
  -1  10  11       44.28       28.75     12.50 o 
   0  10  11      100.41      140.60     18.04 o 
   1  10  11      103.89       93.77     15.42 o 
   2  10  11       37.27       33.50     16.30 o 
   3  10  11       39.78       45.09     20.43 o 
  -8  11  11       30.70       27.02     17.17 o 
  -7  11  11      321.77      378.96     24.86 o 
  -6  11  11      126.38      125.51     15.28 o 
  -5  11  11      889.11      890.10     37.65 o 
  -4  11  11      237.01      237.30     15.28 o 
  -3  11  11      961.18      955.44     23.40 o 
  -2  11  11      263.23      268.78     17.52 o 
  -1  11  11      380.24      356.93     20.08 o 
   0  11  11      212.17      205.96     17.91 o 
   1  11  11       72.05       60.22     16.06 o 
   2  11  11       98.40       92.81     18.24 o 
   3  11  11       15.47        9.80     20.50 o 
  -7  12  11       91.15       93.87     17.19 o 
  -6  12  11      137.68      125.88     25.79 o 
  -5  12  11      210.68      185.98     16.32 o 
  -4  12  11      166.05      153.47     15.89 o 
  -3  12  11      149.38      135.04     23.22 o 
  -2  12  11       51.18       51.39     18.66 o 
  -1  12  11       21.66       10.73     12.44 o 
   0  12  11        0.35      -13.05     13.05 o 
   1  12  11        0.14       21.73     15.05 o 
   2  12  11        8.22       -0.32     15.75 o 
   3  12  11        1.61      -19.33     19.33 o 
  -7  13  11      231.96      257.55     20.73 o 
  -6  13  11      240.93      244.59     19.24 o 
  -5  13  11      331.29      292.03     18.39 o 
  -4  13  11      551.39      491.04     24.66 o 
  -3  13  11      222.49      229.07     50.30 o 
  -2  13  11      696.67      700.19     36.06 o 
  -1  13  11       85.88      125.63     32.40 o 
   0  13  11      395.84      440.79     23.88 o 
   1  13  11       22.69        5.89     15.57 o 
   2  13  11       82.85       72.26     28.71 o 
   3  13  11        2.03      -10.48     21.34 o 
  -7  14  11        0.96       24.69     18.87 o 
  -6  14  11      326.36      383.79     25.64 o 
  -5  14  11       11.07       25.95     15.99 o 
  -4  14  11      585.52      563.94     25.83 o 
  -3  14  11        3.99       -2.86     19.30 o 
  -2  14  11      516.29      575.30     56.75 o 
  -1  14  11       10.03       11.96     13.36 o 
   0  14  11      275.85      269.21     20.63 o 
   1  14  11       24.84       20.67     16.69 o 
   2  14  11       84.73       67.58     18.80 o 
  -6  15  11       28.07       52.91     18.97 o 
  -5  15  11       98.80      112.76     18.59 o 
  -4  15  11       81.12       81.81     16.87 o 
  -3  15  11      121.14      142.17     23.77 o 
  -2  15  11       68.08       52.47     24.11 o 
  -1  15  11       67.73       64.83     22.43 o 
   0  15  11       20.92        1.55     15.14 o 
   1  15  11       25.49       15.60     16.77 o 
   2  15  11        7.32      -17.23     17.23 o 
  -6  16  11       39.32       51.59     19.33 o 
  -5  16  11        5.82        9.83     18.51 o 
  -4  16  11      142.44      187.78     20.40 o 
  -3  16  11       41.95       12.32     20.79 o 
  -2  16  11      255.56      301.92     34.86 o 
  -1  16  11       57.63       45.86     21.60 o 
   0  16  11      158.22      142.29     18.70 o 
   1  16  11       36.71        4.30     17.05 o 
   2  16  11       28.31        0.16     20.35 o 
  -6  17  11        8.32       15.84     19.60 o 
  -5  17  11       95.38      104.61     20.62 o 
  -4  17  11       29.02       48.91     23.99 o 
  -3  17  11      116.54      166.90     26.98 o 
  -2  17  11       14.81       16.77     23.12 o 
  -1  17  11       73.44      103.83     25.07 o 
   0  17  11        2.83        8.59     23.23 o 
   1  17  11       14.96       -3.07     18.15 o 
  -5  18  11       88.31       79.98     20.91 o 
  -4  18  11      121.49      129.50     26.24 o 
  -3  18  11       48.99       58.37     33.35 o 
  -2  18  11      271.28      245.79     30.57 o 
  -1  18  11       10.65        5.90     28.08 o 
   0  18  11      245.50      279.92     31.29 o 
   1  18  11        0.69       35.68     41.16 o 
  -4  19  11        5.06        9.27     24.66 o 
  -3  19  11      165.56      187.41     29.77 o 
  -2  19  11       26.89       37.66     25.22 o 
  -1  19  11      116.44      154.23     28.43 o 
   0  19  11       30.70       61.57     26.73 o 
  -3  20  11        0.14      -10.49     23.35 o 
  -2  20  11      126.99      170.39     30.32 o 
  -1  20  11        1.51      -24.31     31.57 o 
  -9   0  12        2.07       -9.63     33.33 o 
  -8   0  12      155.30      203.04     42.04 o 
  -7   0  12       64.66       97.22     34.38 o 
  -6   0  12      690.77      690.10     31.58 o 
  -5   0  12      235.27      205.24     20.66 o 
  -4   0  12     1218.89     1163.63     35.45 o 
  -3   0  12      127.01      121.85     16.75 o 
  -2   0  12      701.40      728.29     26.90 o 
  -1   0  12       16.47       18.04     12.69 o 
   0   0  12       91.19       77.40     23.10 o 
   1   0  12       12.86        1.94     22.30 o 
   2   0  12        7.28        2.68     23.49 o 
   3   0  12        2.44       -0.67     27.06 o 
   4   0  12       10.10      -20.55     28.99 o 
  -9   1  12        0.50      -22.03     22.03 o 
  -8   1  12      302.22      306.02     32.32 o 
  -7   1  12        0.17        7.29     20.72 o 
  -6   1  12     1066.30     1034.74     31.98 o 
  -5   1  12        4.13        8.21     10.19 o 
  -4   1  12     1928.04     1923.22     33.38 o 
  -3   1  12       58.06       52.12     10.36 o 
  -2   1  12     1791.38     1732.61     30.20 o 
  -1   1  12      276.99      295.37     16.71 o 
   0   1  12      944.73      922.93     33.64 o 
   1   1  12      356.80      355.65     24.63 o 
   2   1  12      309.21      297.81     26.59 o 
   3   1  12      162.05      140.00     24.62 o 
   4   1  12       52.71       54.48     22.55 o 
  -8   2  12      110.07      102.25     35.45 o 
  -7   2  12      122.34      164.58     18.68 o 
  -6   2  12       99.70      110.63     16.48 o 
  -5   2  12      428.99      440.76     17.66 o 
  -4   2  12       22.22        7.68      9.86 o 
  -3   2  12      704.39      728.74     19.76 o 
  -2   2  12        0.06        2.16      9.06 o 
  -1   2  12      420.29      415.53     18.76 o 
   0   2  12        1.74       -7.97     13.43 o 
   1   2  12       77.62       95.53     26.94 o 
   2   2  12        7.67       14.26     17.33 o 
   3   2  12        2.45        3.19     18.06 o 
   4   2  12       11.61      -13.25     21.82 o 
  -8   3  12       49.27       64.03     19.85 o 
  -7   3  12      145.00      140.23     22.98 o 
  -6   3  12      211.92      225.39     19.08 o 
  -5   3  12      245.52      244.77     14.73 o 
  -4   3  12      605.85      583.64     31.90 o 
  -3   3  12      120.74      123.59     14.37 o 
  -2   3  12      805.91      770.35     19.60 o 
  -1   3  12        1.41       13.13     10.95 o 
   0   3  12      481.08      483.25     27.66 o 
   1   3  12       15.53       31.46     16.32 o 
   2   3  12      167.95      121.33     21.35 o 
   3   3  12       10.50        9.28     18.28 o 
   4   3  12       44.92       39.15     21.68 o 
  -8   4  12        1.04      -17.39     17.39 o 
  -7   4  12      404.60      401.03     24.20 o 
  -6   4  12       29.16       38.23     14.30 o 
  -5   4  12     1503.55     1454.28     35.08 o 
  -4   4  12      255.88      240.10     19.10 o 
  -3   4  12     2218.05     2200.23     35.58 o 
  -2   4  12      563.75      514.57     17.76 o 
  -1   4  12     1148.82     1157.36     28.60 o 
   0   4  12      522.98      543.74     28.47 o 
   1   4  12      208.90      226.23     23.07 o 
   2   4  12      230.70      223.46     23.25 o 
   3   4  12        9.03        9.63     18.57 o 
   4   4  12       46.17       31.11     30.46 o 
  -8   5  12       20.98        5.76     15.29 o 
  -7   5  12        2.15        2.11     13.73 o 
  -6   5  12       28.11       26.61     14.82 o 
  -5   5  12        0.58       -9.29     18.09 o 
  -4   5  12        7.42       19.61      9.97 o 
  -3   5  12       54.05       72.01     10.46 o 
  -2   5  12        4.12       -5.07      8.66 o 
  -1   5  12      115.27      121.17     13.69 o 
   0   5  12        2.11      -13.87     13.87 o 
   1   5  12       63.10       33.40     17.12 o 
   2   5  12        2.38      -16.92     17.03 o 
   3   5  12       18.39       57.54     19.87 o 
  -8   6  12        2.92       -9.98     15.56 o 
  -7   6  12      378.14      378.20     20.81 o 
  -6   6  12        4.64        6.41     12.62 o 
  -5   6  12      945.70      914.34     28.63 o 
  -4   6  12      141.39      149.86     15.95 o 
  -3   6  12     1355.67     1362.71     26.69 o 
  -2   6  12      327.93      326.62     25.29 o 
  -1   6  12     1085.47     1129.15     28.77 o 
   0   6  12      169.91      189.76     18.77 o 
   1   6  12      381.67      421.14     35.25 o 
   2   6  12       33.51        3.94     17.07 o 
   3   6  12       47.95       54.03     46.58 o 
  -8   7  12        0.72        2.94     15.89 o 
  -7   7  12        4.65       -3.52     14.05 o 
  -6   7  12        3.66       -3.49     12.46 o 
  -5   7  12       10.00       21.77     11.46 o 
  -4   7  12        4.33       11.00     10.72 o 
  -3   7  12        3.12       14.51      7.96 o 
  -2   7  12       18.45       12.92     11.40 o 
  -1   7  12       23.53        9.18     12.03 o 
   0   7  12       60.40       42.61     13.31 o 
   1   7  12       97.80       93.87     19.57 o 
   2   7  12       35.72       29.93     18.43 o 
   3   7  12       58.49       45.07     35.06 o 
  -8   8  12        3.75       10.22     15.91 o 
  -7   8  12        7.79        5.43     13.81 o 
  -6   8  12        1.83        3.93     12.77 o 
  -5   8  12       68.44       60.25     12.60 o 
  -4   8  12       82.07       77.76     11.89 o 
  -3   8  12      202.28      192.27     10.95 o 
  -2   8  12      197.02      190.01     15.31 o 
  -1   8  12      209.76      198.29     36.80 o 
   0   8  12      102.87       86.40     14.41 o 
   1   8  12       73.00       70.48     15.05 o 
   2   8  12       13.86       48.20     20.05 o 
   3   8  12        7.76        6.06     22.45 o 
  -8   9  12       64.69       70.25     17.29 o 
  -7   9  12       10.94       34.34     15.07 o 
  -6   9  12      313.41      298.90     18.54 o 
  -5   9  12       14.58       15.53     12.28 o 
  -4   9  12      813.45      837.87     22.30 o 
  -3   9  12        1.34        8.72      9.95 o 
  -2   9  12     1088.15     1132.77     32.04 o 
  -1   9  12       10.55        3.21     11.68 o 
   0   9  12      678.03      719.82     27.89 o 
   1   9  12       29.11       51.81     18.03 o 
   2   9  12      173.82      198.37     23.80 o 
   3   9  12       19.87       15.84     32.34 o 
  -8  10  12       11.68       10.38     16.81 o 
  -7  10  12       71.58       74.89     21.19 o 
  -6  10  12        8.55        9.96     18.65 o 
  -5  10  12      292.05      288.34     17.50 o 
  -4  10  12        6.75       15.01     11.10 o 
  -3  10  12      641.12      573.57     31.90 o 
  -2  10  12       59.11       47.32     12.52 o 
  -1  10  12      732.88      684.03     53.41 o 
   0  10  12       50.02       37.02     16.55 o 
   1  10  12      364.05      372.14     23.75 o 
   2  10  12       14.23       16.79     26.31 o 
   3  10  12       71.21       84.86     23.90 o 
  -7  11  12        4.89       23.60     20.71 o 
  -6  11  12      560.69      505.34     22.53 o 
  -5  11  12       33.73       14.45     12.61 o 
  -4  11  12     1389.45     1288.14     28.49 o 
  -3  11  12       66.99       62.90     19.39 o 
  -2  11  12     1472.85     1397.37     82.72 o 
  -1  11  12      103.91       85.86     15.15 o 
   0  11  12      727.23      680.28     26.95 o 
   1  11  12      125.08      129.59     18.47 o 
   2  11  12      211.43      215.22     41.99 o 
  -7  12  12       27.71       83.44     17.30 o 
  -6  12  12      152.83      114.92     16.66 o 
  -5  12  12       84.22      110.32     14.98 o 
  -4  12  12      131.57       96.00     14.26 o 
  -3  12  12       84.28       80.94     30.23 o 
  -2  12  12       25.76       16.94     19.14 o 
  -1  12  12       19.87       14.01     13.14 o 
   0  12  12        0.52       -6.78     21.60 o 
   1  12  12        2.86      -15.07     15.07 o 
   2  12  12        0.25      -14.27     20.31 o 
  -7  13  12       10.74        9.86     16.00 o 
  -6  13  12        6.52        6.35     17.47 o 
  -5  13  12       43.04       41.42     15.94 o 
  -4  13  12       30.45       38.75     14.35 o 
  -3  13  12      147.45      141.52     30.93 o 
  -2  13  12      107.78      112.82     23.16 o 
  -1  13  12      180.53      148.99     18.03 o 
   0  13  12       71.07      108.82     24.36 o 
   1  13  12       66.30       36.81     17.29 o 
   2  13  12       20.54       41.19     21.63 o 
  -6  14  12       46.81       31.02     25.89 o 
  -5  14  12        4.86      -10.35     16.12 o 
  -4  14  12       29.35       13.34     25.83 o 
  -3  14  12       71.57       82.73     32.33 o 
  -2  14  12       13.93       11.83     20.85 o 
  -1  14  12       61.43       19.55     21.69 o 
   0  14  12        1.34        0.25     15.72 o 
   1  14  12        7.14        8.11     16.39 o 
   2  14  12        1.83      -17.42     17.42 o 
  -6  15  12      344.72      373.92     26.88 o 
  -5  15  12       41.40       88.56     32.13 o 
  -4  15  12      610.39      669.04     39.25 o 
  -3  15  12        1.59       -2.46     20.40 o 
  -2  15  12      582.41      618.06     37.33 o 
  -1  15  12       32.92        8.13     22.01 o 
   0  15  12      354.18      378.31     24.84 o 
   1  15  12       50.82       51.59     18.75 o 
  -6  16  12        1.25       11.94     19.00 o 
  -5  16  12        1.74        0.56     17.14 o 
  -4  16  12       12.97       -2.29     20.90 o 
  -3  16  12       31.33       35.42     42.33 o 
  -2  16  12       25.20       52.17     23.08 o 
  -1  16  12       34.68        5.97     23.06 o 
   0  16  12       19.70       25.33     28.34 o 
   1  16  12        2.30      -14.11     17.63 o 
  -5  17  12       25.40       42.60     19.95 o 
  -4  17  12      101.20      140.76     40.06 o 
  -3  17  12       65.38       84.23     25.94 o 
  -2  17  12      108.71      154.15     28.08 o 
  -1  17  12       48.91       70.99     24.24 o 
   0  17  12       46.36       45.66     25.64 o 
  -4  18  12        0.02      -21.60     22.74 o 
  -3  18  12        6.38       -6.27     22.76 o 
  -2  18  12        6.74       -8.80     23.12 o 
  -1  18  12       10.98        6.62     43.39 o 
  -3  19  12        9.03      -24.24     24.24 o 
  -2  19  12      480.88      624.65     41.68 o 
  -8   1  13        2.98       17.17     22.73 o 
  -7   1  13       74.21       49.81     23.42 o 
  -6   1  13       70.54       75.55     19.69 o 
  -5   1  13      264.42      302.13     18.33 o 
  -4   1  13      272.84      247.18     14.85 o 
  -3   1  13      429.85      493.53     17.95 o 
  -2   1  13      361.58      375.35     16.13 o 
  -1   1  13      321.60      359.83     25.02 o 
   0   1  13      232.88      242.85     22.48 o 
   1   1  13      126.68      178.38     62.14 o 
   2   1  13       81.36       68.57     20.27 o 
   3   1  13       29.19       29.60     20.79 o 
  -8   2  13        6.43       27.98     24.75 o 
  -7   2  13      219.65      212.64     27.04 o 
  -6   2  13        8.26        1.65     14.72 o 
  -5   2  13      502.18      517.79     19.83 o 
  -4   2  13        7.96       -0.85     11.96 o 
  -3   2  13      806.00      801.60     21.13 o 
  -2   2  13        7.45        9.61      9.86 o 
  -1   2  13      614.92      622.23     23.36 o 
   0   2  13        4.53       11.46     16.44 o 
   1   2  13      174.42      206.05     26.60 o 
   2   2  13        7.34       38.69     25.14 o 
   3   2  13       17.14       17.40     19.48 o 
  -8   3  13        6.44       15.22     28.09 o 
  -7   3  13       16.89        4.39     16.39 o 
  -6   3  13        9.79       -7.37     14.70 o 
  -5   3  13       76.15       85.56     12.57 o 
  -4   3  13        4.60       10.41     10.35 o 
  -3   3  13       73.72       71.62     11.73 o 
  -2   3  13       96.67       69.28     12.91 o 
  -1   3  13        3.65        9.74     11.85 o 
   0   3  13       95.06       63.27     30.57 o 
   1   3  13        3.14        1.06     16.71 o 
   2   3  13       20.57       48.57     18.61 o 
   3   3  13        0.36      -22.04     35.86 o 
  -8   4  13       36.83       51.21     20.66 o 
  -7   4  13      399.17      433.46     26.00 o 
  -6   4  13      125.29      138.63     18.06 o 
  -5   4  13      605.05      569.15     42.34 o 
  -4   4  13      358.94      373.37     16.93 o 
  -3   4  13      318.55      320.80     15.64 o 
  -2   4  13      758.05      776.42     24.50 o 
  -1   4  13       60.76       63.54     15.84 o 
   0   4  13      733.75      783.76     60.21 o 
   1   4  13       11.29       -7.02     16.65 o 
   2   4  13      269.46      286.45     30.52 o 
   3   4  13        3.08      -18.70     18.70 o 
  -8   5  13       89.74      106.52     18.17 o 
  -7   5  13       89.62      104.02     23.86 o 
  -6   5  13      107.50      124.50     18.35 o 
  -5   5  13      133.82      135.64     16.73 o 
  -4   5  13       10.71       14.94     10.61 o 
  -3   5  13      159.98      200.38     13.52 o 
  -2   5  13       36.82       50.98     12.81 o 
  -1   5  13      155.91      172.84     16.07 o 
   0   5  13       51.27       63.13     18.27 o 
   1   5  13       55.24       78.93     19.69 o 
   2   5  13       10.22       -8.37     17.69 o 
   3   5  13        2.68        5.48     20.48 o 
  -8   6  13      134.74      132.03     18.54 o 
  -7   6  13       10.60       24.15     15.11 o 
  -6   6  13      442.16      437.76     21.25 o 
  -5   6  13       69.72       47.87     14.91 o 
  -4   6  13      563.77      573.02     23.83 o 
  -3   6  13      154.45      157.22     12.92 o 
  -2   6  13      223.70      218.31     21.60 o 
  -1   6  13      159.82      167.98     15.76 o 
   0   6  13       18.89       23.43     13.35 o 
   1   6  13       64.65       47.31     18.26 o 
   2   6  13        0.01       30.95     19.36 o 
   3   6  13        5.68      -19.22     19.22 o 
  -8   7  13       26.41       40.09     17.00 o 
  -7   7  13       19.80       15.55     14.57 o 
  -6   7  13      118.61      113.54     15.50 o 
  -5   7  13       77.84       67.36     13.39 o 
  -4   7  13      239.97      235.12     16.91 o 
  -3   7  13      116.99      133.45     14.76 o 
  -2   7  13      175.08      176.32     15.76 o 
  -1   7  13      110.93      155.33     15.77 o 
   0   7  13       55.27       55.69     14.75 o 
   1   7  13       77.00       77.91     19.03 o 
   2   7  13       12.66        0.82     18.96 o 
   3   7  13       25.28        5.22     21.87 o 
  -8   8  13      110.74      142.80     22.66 o 
  -7   8  13       12.91       12.79     15.17 o 
  -6   8  13      305.11      295.49     19.93 o 
  -5   8  13       30.69       58.37     13.39 o 
  -4   8  13      393.63      362.47     17.78 o 
  -3   8  13       11.55       19.50     12.01 o 
  -2   8  13      237.75      255.93     20.92 o 
  -1   8  13        2.09      -12.36     12.36 o 
   0   8  13       78.19       99.22     15.95 o 
   1   8  13        1.51       11.54     22.75 o 
   2   8  13       11.54       -6.24     25.32 o 
  -7   9  13       17.31        2.07     15.15 o 
  -6   9  13      346.27      340.07     20.01 o 
  -5   9  13       38.65       47.71     18.97 o 
  -4   9  13      469.44      390.23     18.44 o 
  -3   9  13       30.16       22.54     18.39 o 
  -2   9  13      232.49      178.62     20.78 o 
  -1   9  13       25.67       24.82     13.25 o 
   0   9  13       41.03        5.77     13.79 o 
   1   9  13       22.63       22.25     18.92 o 
   2   9  13        4.79        9.15     19.94 o 
  -7  10  13       96.28       98.03     17.04 o 
  -6  10  13      297.33      312.09     19.86 o 
  -5  10  13       61.46       85.49     14.22 o 
  -4  10  13      507.06      495.42     20.07 o 
  -3  10  13        7.80        7.02     21.31 o 
  -2  10  13      358.67      378.54     20.92 o 
  -1  10  13        0.63      -14.92     14.92 o 
   0  10  13       79.97       84.39     21.71 o 
   1  10  13        4.38       32.76     19.64 o 
   2  10  13        4.47       -9.87     27.51 o 
  -7  11  13       94.18      100.24     17.73 o 
  -6  11  13      117.93      156.21     17.28 o 
  -5  11  13      176.19      165.62     17.29 o 
  -4  11  13      117.96      138.69     22.14 o 
  -3  11  13      243.54      220.09     24.49 o 
  -2  11  13      107.56      108.57     15.77 o 
  -1  11  13      182.94      190.53     20.64 o 
   0  11  13       77.63       61.93     16.17 o 
   1  11  13       55.30       44.70     17.28 o 
   2  11  13       25.88        4.83     21.10 o 
  -7  12  13       16.65       30.83     16.99 o 
  -6  12  13       28.74       -9.07     14.52 o 
  -5  12  13       19.38       33.24     20.57 o 
  -4  12  13       16.54       -2.28     20.40 o 
  -3  12  13       13.97       37.67     21.28 o 
  -2  12  13        3.09       20.05     18.83 o 
  -1  12  13       26.28       20.99     14.34 o 
   0  12  13       37.57       27.96     16.45 o 
   1  12  13       46.17       39.36     17.55 o 
  -6  13  13        8.17       35.83     19.08 o 
  -5  13  13       76.71       63.27     15.10 o 
  -4  13  13       73.21      112.37     24.38 o 
  -3  13  13      138.65      103.25     23.82 o 
  -2  13  13      148.27      222.01     60.69 o 
  -1  13  13       89.79       76.11     16.94 o 
   0  13  13       84.73       98.92     18.29 o 
   1  13  13       33.04       20.15     18.89 o 
  -6  14  13      185.72      218.79     20.34 o 
  -5  14  13      124.64      174.27     22.17 o 
  -4  14  13      444.03      479.67     34.78 o 
  -3  14  13       41.41       49.90     23.34 o 
  -2  14  13      373.05      397.69     51.35 o 
  -1  14  13        1.12      -20.28     20.28 o 
   0  14  13      109.65      146.01     19.59 o 
   1  14  13       31.73        7.66     18.18 o 
  -6  15  13        2.75      -12.98     33.97 o 
  -5  15  13       12.07       -8.82     21.97 o 
  -4  15  13        2.67      -15.31     20.75 o 
  -3  15  13        6.41       15.78     22.63 o 
  -2  15  13        5.33      -12.08     21.71 o 
  -1  15  13        7.04       -4.56     22.39 o 
   0  15  13        1.75       18.32     17.20 o 
  -5  16  13        0.44       33.27     24.52 o 
  -4  16  13      239.07      244.26     31.06 o 
  -3  16  13       10.50       -7.27     23.33 o 
  -2  16  13      148.09      166.73     27.23 o 
  -1  16  13       37.42      -16.90     23.18 o 
   0  16  13       40.43       52.34     25.64 o 
  -4  17  13       70.49       57.72     26.21 o 
  -3  17  13        5.04       -8.90     22.48 o 
  -2  17  13       82.11       58.52     26.20 o 
  -1  17  13        2.47      -24.03     24.03 o 
  -8   0  14      345.03      373.47     50.16 o 
  -7   0  14      473.25      424.98     48.41 o 
  -6   0  14      536.25      522.33     29.89 o 
  -5   0  14     1432.08     1418.74     57.30 o 
  -4   0  14      429.15      444.24     41.38 o 
  -3   0  14     2033.04     2035.61    114.87 o 
  -2   0  14      187.33      207.72     31.03 o 
  -1   0  14     1014.74     1031.23     54.28 o 
   0   0  14       20.41        4.01     24.68 o 
   1   0  14      133.30      118.87     31.48 o 
   2   0  14        4.03        1.59     28.67 o 
  -8   1  14        7.01       -6.94     23.76 o 
  -7   1  14        2.24        2.22     22.49 o 
  -6   1  14        6.84       -8.12     14.94 o 
  -5   1  14        2.04       11.91     11.73 o 
  -4   1  14       16.03       12.79     11.26 o 
  -3   1  14       28.63       37.67     12.32 o 
  -2   1  14       67.85       53.01     13.67 o 
  -1   1  14      102.15      120.16     20.80 o 
   0   1  14       19.52       23.99     17.23 o 
   1   1  14       71.58       83.44     20.51 o 
   2   1  14        0.25       24.38     18.89 o 
  -8   2  14       76.34       77.60     26.40 o 
  -7   2  14      138.16      153.87     27.02 o 
  -6   2  14       69.73       64.03     16.77 o 
  -5   2  14       85.72       69.58     13.01 o 
  -4   2  14       34.90       25.25     11.55 o 
  -3   2  14        2.60       13.24     10.74 o 
  -2   2  14       12.46       33.52     13.21 o 
  -1   2  14       24.31       49.10     17.27 o 
   0   2  14        0.31      -16.60     16.60 o 
   1   2  14       33.42       29.21     23.07 o 
   2   2  14        8.31        6.80     31.73 o 
  -8   3  14       10.88       38.75     24.70 o 
  -7   3  14      382.17      407.44     25.56 o 
  -6   3  14       71.72       64.74     28.44 o 
  -5   3  14      833.97      817.70     58.13 o 
  -4   3  14      207.82      220.43     15.34 o 
  -3   3  14      819.61      750.53     21.82 o 
  -2   3  14      345.59      430.52     30.91 o 
  -1   3  14      411.83      394.87     27.19 o 
   0   3  14      323.00      371.12     28.08 o 
   1   3  14      122.84      111.45     28.63 o 
   2   3  14      157.17      195.55     26.66 o 
  -8   4  14      276.89      285.97     26.99 o 
  -7   4  14      164.81      154.39     20.75 o 
  -6   4  14      449.47      421.24     27.87 o 
  -5   4  14      274.16      316.87     21.47 o 
  -4   4  14      272.82      250.00     20.74 o 
  -3   4  14      237.37      247.11     15.32 o 
  -2   4  14       34.45       24.44     18.01 o 
  -1   4  14       86.00       85.07     19.21 o 
   0   4  14        2.02       -8.53     16.49 o 
   1   4  14        7.52        4.89     27.82 o 
   2   4  14        5.62       -6.95     20.28 o 
  -8   5  14       20.40       10.79     20.44 o 
  -7   5  14        2.94       -6.19     14.71 o 
  -6   5  14       77.94       84.44     17.51 o 
  -5   5  14        0.73        3.74     15.11 o 
  -4   5  14       78.45       82.24     12.81 o 
  -3   5  14        2.48       29.50     14.96 o 
  -2   5  14       27.41       33.26     12.99 o 
  -1   5  14       12.56        2.87     12.65 o 
   0   5  14        8.42        7.32     18.10 o 
   1   5  14       11.69        5.64     19.62 o 
   2   5  14        2.84       32.70     20.92 o 
  -8   6  14       69.81       48.27     17.72 o 
  -7   6  14      236.02      234.92     19.92 o 
  -6   6  14      224.07      225.61     24.34 o 
  -5   6  14      451.28      422.74     24.01 o 
  -4   6  14      356.43      446.90     25.66 o 
  -3   6  14      430.18      412.03     29.23 o 
  -2   6  14      234.60      227.24     17.81 o 
  -1   6  14      268.17      302.55     19.90 o 
   0   6  14       71.42       74.91     20.07 o 
   1   6  14      131.79      175.26     24.04 o 
   2   6  14       17.64       15.23     26.75 o 
  -7   7  14      164.22      156.09     18.14 o 
  -6   7  14        2.92       21.58     14.20 o 
  -5   7  14      451.71      434.30     20.56 o 
  -4   7  14       31.57       39.79     12.16 o 
  -3   7  14      510.64      452.88     22.27 o 
  -2   7  14       35.13        6.37     26.04 o 
  -1   7  14      246.07      263.36     19.35 o 
   0   7  14        0.72       -0.63     17.60 o 
   1   7  14       71.08       92.99     21.28 o 
   2   7  14       11.83       19.41     38.19 o 
  -7   8  14        0.83       -5.99     14.85 o 
  -6   8  14       46.63       68.58     17.52 o 
  -5   8  14       16.73       16.27     13.23 o 
  -4   8  14      167.10      176.12     18.07 o 
  -3   8  14      105.61       86.52     30.11 o 
  -2   8  14      257.51      246.24     18.88 o 
  -1   8  14      171.59      197.05     18.69 o 
   0   8  14      160.02      154.68     22.16 o 
   1   8  14      102.11       98.92     23.25 o 
   2   8  14       37.13       23.19     22.43 o 
  -7   9  14       91.73       86.14     17.32 o 
  -6   9  14       91.49       72.53     19.72 o 
  -5   9  14      105.43      109.83     15.19 o 
  -4   9  14      125.07      166.16     67.21 o 
  -3   9  14       57.90       77.65     20.88 o 
  -2   9  14      101.39      115.29     16.47 o 
  -1   9  14       16.52       39.93     14.62 o 
   0   9  14       54.45       53.16     16.39 o 
   1   9  14        4.57       12.82     20.79 o 
  -7  10  14        0.81      -12.56     15.64 o 
  -6  10  14       62.77       48.90     15.44 o 
  -5  10  14        1.68      -12.94     12.94 o 
  -4  10  14       58.52       66.86     21.39 o 
  -3  10  14        2.66       20.09     19.92 o 
  -2  10  14        7.52       -3.35     13.26 o 
  -1  10  14        5.67       -3.99     14.10 o 
   0  10  14        5.88      -15.47     15.47 o 
   1  10  14        9.24        0.04     25.55 o 
  -7  11  14       11.32       18.72     16.24 o 
  -6  11  14      126.14      136.44     17.48 o 
  -5  11  14       58.53       80.14     15.37 o 
  -4  11  14      180.38      174.60     26.39 o 
  -3  11  14       69.70       55.73     21.47 o 
  -2  11  14      121.78      135.06     23.86 o 
  -1  11  14        9.66        2.19     15.05 o 
   0  11  14       21.79       15.43     16.82 o 
   1  11  14        4.82       15.87     21.31 o 
  -6  12  14      446.30      440.66     25.19 o 
  -5  12  14        6.42      -13.50     17.15 o 
  -4  12  14      710.66      768.93     40.69 o 
  -3  12  14       33.44       34.86     20.79 o 
  -2  12  14      594.42      584.30     35.38 o 
  -1  12  14       69.41      104.89     19.39 o 
   0  12  14      246.54      263.82     22.42 o 
   1  12  14       52.05       96.01     30.89 o 
  -6  13  14       43.19       37.43     15.67 o 
  -5  13  14       45.81       21.70     23.04 o 
  -4  13  14       30.35       27.12     25.41 o 
  -3  13  14       19.94        2.89     20.89 o 
  -2  13  14        7.16      -21.39     21.39 o 
  -1  13  14        3.41       -2.54     15.75 o 
   0  13  14        0.97      -16.63     16.63 o 
  -5  14  14       92.45      154.53     26.80 o 
  -4  14  14       67.57       76.46     25.17 o 
  -3  14  14      130.58      143.23     42.30 o 
  -2  14  14       66.56       92.82     43.29 o 
  -1  14  14       75.23       82.28     25.67 o 
   0  14  14       25.41        7.73     17.27 o 
  -5  15  14        2.91      -17.39     23.93 o 
  -4  15  14       87.90       91.76     26.70 o 
  -3  15  14        1.37      -22.21     22.21 o 
  -2  15  14       28.70       50.42     25.23 o 
  -1  15  14       13.69       -1.26     24.14 o 
  -4  16  14       88.46      125.73     55.62 o 
  -3  16  14       10.79       -4.33     24.84 o 
  -2  16  14      134.49      118.40     27.25 o 
  -8   1  15       39.63       74.71     28.15 o 
  -7   1  15       66.79       45.72     24.38 o 
  -6   1  15       71.03       58.67     17.36 o 
  -5   1  15       65.37       61.52     13.45 o 
  -4   1  15       57.73       41.44     12.86 o 
  -3   1  15       30.12       24.85     12.16 o 
  -2   1  15       34.31       23.78     18.34 o 
  -1   1  15        7.18       -5.34     18.26 o 
   0   1  15       16.84        7.35     19.82 o 
   1   1  15        1.54        8.38     19.63 o 
  -8   2  15        0.17       21.84     34.25 o 
  -7   2  15      215.74      279.89     36.65 o 
  -6   2  15        3.04       11.65     16.38 o 
  -5   2  15      634.13      658.89     23.30 o 
  -4   2  15        2.42       14.88     12.28 o 
  -3   2  15      853.58      866.80     28.27 o 
  -2   2  15        7.16       15.17     17.35 o 
  -1   2  15      610.52      574.87     46.57 o 
   0   2  15       19.29       22.69     38.78 o 
   1   2  15      203.49      237.87     27.35 o 
  -7   3  15        6.56       -6.98     17.85 o 
  -6   3  15      160.14      191.24     23.69 o 
  -5   3  15        0.59        5.59     14.99 o 
  -4   3  15      300.46      303.62     20.86 o 
  -3   3  15        0.68      -13.24     13.24 o 
  -2   3  15      151.88      138.47     20.91 o 
  -1   3  15        1.41       -8.42     16.92 o 
   0   3  15        7.47       10.92     33.55 o 
   1   3  15        0.07       20.85     20.17 o 
  -7   4  15       77.45       75.33     20.73 o 
  -6   4  15      119.34      104.83     19.06 o 
  -5   4  15      377.18      383.82     23.68 o 
  -4   4  15      224.79      195.63     16.82 o 
  -3   4  15      575.34      581.70     25.38 o 
  -2   4  15      135.72      164.53     17.47 o 
  -1   4  15      261.92      261.90     25.55 o 
   0   4  15       42.70       35.24     20.11 o 
   1   4  15       36.38       31.35     29.29 o 
  -7   5  15      103.99      109.53     18.24 o 
  -6   5  15        8.13       18.13     16.61 o 
  -5   5  15      164.14      114.79     18.14 o 
  -4   5  15       13.51       19.55     11.97 o 
  -3   5  15       67.14       62.51     17.92 o 
  -2   5  15        4.04      -10.65     13.47 o 
  -1   5  15        3.90       54.26     19.54 o 
   0   5  15        7.17        9.29     18.67 o 
   1   5  15        0.13      -20.31     20.31 o 
  -7   6  15       42.69       51.10     16.14 o 
  -6   6  15       43.26       42.63     14.97 o 
  -5   6  15      159.34      139.66     25.65 o 
  -4   6  15       14.68       24.97     18.62 o 
  -3   6  15      233.80      246.33     19.03 o 
  -2   6  15        0.20       -7.90     13.22 o 
  -1   6  15      125.50      117.59     22.15 o 
   0   6  15       10.55       16.69     21.94 o 
   1   6  15       27.25       23.42     20.44 o 
  -7   7  15       18.35       22.31     15.98 o 
  -6   7  15      315.52      298.00     20.17 o 
  -5   7  15       50.44       62.78     14.50 o 
  -4   7  15      366.99      370.39     30.13 o 
  -3   7  15       61.77       82.94     15.63 o 
  -2   7  15      191.61      229.26     19.05 o 
  -1   7  15       28.95        9.93     18.49 o 
   0   7  15       40.36       18.46     20.18 o 
   1   7  15        5.60       16.58     21.91 o 
  -7   8  15      191.96      214.69     23.86 o 
  -6   8  15        6.57        2.47     14.09 o 
  -5   8  15      472.91      524.21     22.65 o 
  -4   8  15       43.99       51.31     21.10 o 
  -3   8  15      550.00      540.08     33.50 o 
  -2   8  15       59.52       59.93     15.75 o 
  -1   8  15      263.86      263.64     21.10 o 
   0   8  15       29.37       41.89     33.65 o 
   1   8  15       40.95       29.19     21.89 o 
  -7   9  15        0.52       11.43     22.77 o 
  -6   9  15       17.42       47.05     15.52 o 
  -5   9  15       26.59       42.47     14.53 o 
  -4   9  15       28.38       39.92     22.14 o 
  -3   9  15      135.70      200.50     42.40 o 
  -2   9  15       23.35       39.62     15.46 o 
  -1   9  15      204.84      225.79     25.37 o 
   0   9  15       10.18      -15.36     19.30 o 
  -6  10  15      119.11       95.71     17.22 o 
  -5  10  15        4.93       19.72     22.85 o 
  -4  10  15       91.56       70.07     36.35 o 
  -3  10  15        2.31       19.62     20.81 o 
  -2  10  15       25.15        3.38     15.09 o 
  -1  10  15        1.36      -17.76     25.42 o 
   0  10  15        0.45       -0.54     26.89 o 
  -6  11  15      131.81      132.44     18.19 o 
  -5  11  15        0.22       23.33     23.38 o 
  -4  11  15      245.49      267.60     29.08 o 
  -3  11  15        0.92      -15.76     20.60 o 
  -2  11  15      224.79      265.28     29.26 o 
  -1  11  15        1.93        0.65     15.82 o 
   0  11  15      119.52      104.78     26.85 o 
  -5  12  15       57.22       39.95     25.32 o 
  -4  12  15       13.59       31.39     23.92 o 
  -3  12  15       48.36       33.34     22.64 o 
  -2  12  15        3.46      -12.79     43.44 o 
  -1  12  15        4.82       -5.38     16.02 o 
  -5  13  15      122.50      161.32     36.28 o 
  -4  13  15       99.40      113.95     26.87 o 
  -3  13  15      427.23      459.25     34.65 o 
  -2  13  15       45.85       74.50     25.64 o 
  -1  13  15      522.31      528.28     36.79 o 
  -4  14  15        7.37       -4.15     24.14 o 
  -3  14  15        4.99      -18.43     21.75 o 
  -2  14  15        1.51       33.74     25.72 o 
  -7   0  16        0.52      -33.79     33.79 o 
  -6   0  16      107.64      122.39     35.19 o 
  -5   0  16       28.34       47.42     23.01 o 
  -4   0  16      126.12      134.23     21.90 o 
  -3   0  16       44.70        2.86     23.18 o 
  -2   0  16       78.96      112.93     31.57 o 
  -1   0  16       11.51       -9.77     25.69 o 
   0   0  16       52.82      120.36     34.39 o 
  -7   1  16      234.85      215.42     29.72 o 
  -6   1  16        3.86        0.99     16.81 o 
  -5   1  16      337.06      339.80     19.69 o 
  -4   1  16       79.34       91.72     14.69 o 
  -3   1  16      132.89      129.24     38.15 o 
  -2   1  16      203.41      188.53     53.88 o 
  -1   1  16        8.66       12.66     18.46 o 
   0   1  16      149.62      166.64     33.74 o 
  -7   2  16        2.39       -7.29     66.68 o 
  -6   2  16       51.86       55.47     18.37 o 
  -5   2  16       34.52       19.33     13.51 o 
  -4   2  16       89.98      109.86     19.53 o 
  -3   2  16       67.51       84.86     16.86 o 
  -2   2  16      103.20      104.46     26.88 o 
  -1   2  16       46.92       35.47     20.95 o 
   0   2  16       46.23       38.38     22.24 o 
  -7   3  16      295.69      335.02     34.96 o 
  -6   3  16        4.96        1.34     17.38 o 
  -5   3  16      405.80      409.58     25.28 o 
  -4   3  16       70.75       78.65     16.83 o 
  -3   3  16      228.54      267.38     21.15 o 
  -2   3  16      104.25       98.13     52.23 o 
  -1   3  16       26.22       30.39     19.50 o 
   0   3  16       45.92       -4.31     20.61 o 
  -7   4  16      150.63      164.97     22.44 o 
  -6   4  16        4.34       16.18     20.51 o 
  -5   4  16      440.12      441.05     25.29 o 
  -4   4  16       10.33       -2.74     15.56 o 
  -3   4  16      671.46      660.35     26.80 o 
  -2   4  16       63.94       70.84     28.45 o 
  -1   4  16      535.48      536.62     34.34 o 
   0   4  16       91.84      110.72     23.84 o 
  -7   5  16        2.14       -1.91     16.40 o 
  -6   5  16       27.17       37.81     24.46 o 
  -5   5  16        1.12       -8.86     15.90 o 
  -4   5  16      134.79      139.67     40.29 o 
  -3   5  16       17.71       22.23     15.04 o 
  -2   5  16      206.14      168.73     23.14 o 
  -1   5  16       45.46       80.34     22.21 o 
   0   5  16      118.70      161.99     26.39 o 
  -7   6  16        9.30       -9.66     33.24 o 
  -6   6  16       89.56      104.55     24.49 o 
  -5   6  16        7.33        7.84     16.76 o 
  -4   6  16      255.33      273.79     43.17 o 
  -3   6  16       12.73       15.04     14.74 o 
  -2   6  16      351.43      412.54     39.80 o 
  -1   6  16       23.93       29.31     20.25 o 
   0   6  16      190.04      122.65     24.50 o 
  -6   7  16        0.52       -8.10     14.81 o 
  -5   7  16      172.99      141.36     24.48 o 
  -4   7  16       28.53       36.25     21.71 o 
  -3   7  16      142.24      122.24     21.83 o 
  -2   7  16       31.77       52.14     16.80 o 
  -1   7  16       27.36        5.61     18.76 o 
   0   7  16        7.83        7.85     20.25 o 
  -6   8  16      212.36      225.69     19.91 o 
  -5   8  16       27.86       46.14     23.45 o 
  -4   8  16      197.02      215.67     26.68 o 
  -3   8  16       74.47       87.11     23.70 o 
  -2   8  16       66.43       66.48     17.29 o 
  -1   8  16       77.87       99.03     22.90 o 
   0   8  16        7.19       -6.26     27.74 o 
  -6   9  16        0.08      -11.78     15.80 o 
  -5   9  16       65.63       57.78     23.31 o 
  -4   9  16        2.87       10.50     28.00 o 
  -3   9  16       60.49       38.71     22.86 o 
  -2   9  16       12.28       -4.27     15.35 o 
  -1   9  16       23.49       32.45     31.00 o 
  -5  10  16        5.52       42.06     42.38 o 
  -4  10  16       66.19      113.85     35.90 o 
  -3  10  16        1.91      -26.35     52.88 o 
  -2  10  16      121.87      156.57     29.66 o 
  -1  10  16        1.26        4.85     30.56 o 
  -5  11  16        0.68       31.28     25.60 o 
  -4  11  16       81.61       70.47     25.33 o 
  -3  11  16        1.63      -14.37     22.61 o 
  -2  11  16       59.70      -17.05     30.31 o 
  -4  12  16      107.99      173.98     28.14 o 
  -3  12  16       24.99      -17.16     22.37 o 
  -6   1  17       39.62       23.66     23.34 o 
  -5   1  17      184.91      181.75     17.59 o 
  -4   1  17      119.46      128.24     18.49 o 
  -3   1  17      189.52      157.42     29.34 o 
  -2   1  17      154.29      167.10     41.08 o 
  -1   1  17       79.93       69.52     22.89 o 
  -6   2  17       10.41       14.04     18.36 o 
  -5   2  17      140.65      142.53     20.40 o 
  -4   2  17        3.73      -15.06     15.06 o 
  -3   2  17       60.74       42.28     21.07 o 
  -2   2  17        0.25      -24.74     24.74 o 
  -1   2  17       14.87        7.71     20.13 o 
  -6   3  17        1.56      -15.88     17.87 o 
  -5   3  17       67.15       77.54     18.75 o 
  -4   3  17        1.74      -15.50     15.50 o 
  -3   3  17       73.59       86.58     22.53 o 
  -2   3  17        7.42      -17.04     19.12 o 
  -1   3  17        9.97       -8.68     21.41 o 
  -6   4  17        7.31       20.74     19.39 o 
  -5   4  17      144.69      133.48     25.31 o 
  -4   4  17       81.83       84.48     18.14 o 
  -3   4  17      156.29      182.63     24.49 o 
  -2   4  17      107.41      112.45     23.41 o 
  -1   4  17      114.24      161.08     26.11 o 
  -6   5  17       10.20       -0.71     18.42 o 
  -5   5  17      380.54      354.90     56.34 o 
  -4   5  17       44.26        2.70     20.46 o 
  -3   5  17      285.25      296.94     26.94 o 
  -2   5  17       95.04       89.35     37.50 o 
  -1   5  17      130.38       79.68     24.20 o 
  -6   6  17       69.67       27.04     33.15 o 
  -5   6  17       39.49        8.46     21.79 o 
  -4   6  17      141.29      157.26     26.10 o 
  -3   6  17        5.53        2.90     16.19 o 
  -2   6  17      124.36      162.14     25.17 o 
  -1   6  17        0.30        9.40     31.23 o 
  -5   7  17        0.16      -29.38     39.07 o 
  -4   7  17      196.66      205.04     27.89 o 
  -3   7  17       19.70        9.41     22.60 o 
  -2   7  17       64.64        5.91     20.42 o 
  -5   8  17        1.86       14.93     22.36 o 
  -4   8  17        1.01       -2.80     39.98 o 
  -3   8  17        2.20       23.23     22.83 o 
  -2   8  17        1.72      -10.55     19.58 o 
  -4   9  17        4.12        2.35     23.62 o 
  -3   9  17       63.54       59.92     24.50 o 
  -5   0  18      116.34      144.15     27.33 o 
  -4   0  18      336.43      299.66     40.04 o 
  -3   0  18       49.21       27.77     31.11 o 
  -2   0  18      174.21      199.70     39.62 o 
  -5   1  18        3.11      -21.09     21.09 o 
  -4   1  18        0.33       -8.54     26.45 o 
  -3   1  18        1.63      -12.41     20.99 o 
  -2   1  18        4.00      -17.46     21.29 o 
  -5   2  18       91.21       99.36     33.87 o 
  -4   2  18       26.43       11.45     20.75 o 
  -3   2  18       42.53       29.02     22.18 o 
  -5   3  18        1.25      -29.86     29.86 o 
  -4   3  18       32.13       43.39     21.86 o 
  -3   3  18        4.34       14.06     30.14 o 
  -4   4  18       57.38       42.76     33.54 o 
  -3   4  18       28.59       15.88     20.62 o 
                                                 
